# Supplementary material for: Development of a machine learning model to predict mild cognitive impairment using natural language processing in the absence of screening
Source: BMC Med Inform Decis Mak. 2022 May 12;22:129. doi: 10.1186/s12911-022-01864-z (PMC9097352; doi:10.1186/s12911-022-01864-z)
Supplement: Supplementary file 1 — Additional file 1: NLP Dictionary. [file 12911_2022_1864_MOESM1_ESM.xlsx]

## Sheet: MCI_DICT_20170907
ID	CUI	Fword	Text	TextLength	Code	RegexVariation	WordOrder	Valence	SourceType	TUI
0	RESPONS	family	family decision	15	100000001	0	2	1	Custom	T033
1	RESPONS	family	family checkbook	16	100000002	0	2	1	Custom	T033
2	RESPONS	family	family bill	11	100000003	0	2	1	Custom	T033
3	RESPONS	family	family paying	13	100000004	0	2	1	Custom	T033
4	RESPONS	family	family power attorney	21	100000005	0	2	1	Custom	T033
5	RESPONS	family	family live	11	100000006	0	2	1	Custom	T033
6	RESPONS	family	family living	13	100000007	0	2	1	Custom	T033
7	RESPONS	family	family finance	14	100000008	0	2	1	Custom	T033
8	RESPONS	family	family financial	16	100000009	0	2	1	Custom	T033
9	RESPONS	family	family manage	13	100000010	0	2	1	Custom	T033
10	RESPONS	family	family managing	15	100000011	0	2	1	Custom	T033
11	RESPONS	family	family managed	14	100000012	0	2	1	Custom	T033
12	RESPONS	family	family organization	19	100000013	0	2	1	Custom	T033
13	RESPONS	family	family help	11	100000014	0	2	1	Custom	T033
14	RESPONS	family	family helping	14	100000015	0	2	1	Custom	T033
15	RESPONS	family	family scheduling	17	100000016	0	2	1	Custom	T033
16	RESPONS	family	family errand	13	100000017	0	2	1	Custom	T033
17	RESPONS	family	family tries to	15	100000018	0	2	1	Custom	T033
18	RESPONS	family	family safety	13	100000019	0	2	1	Custom	T033
19	RESPONS	son	son decision	12	100000020	0	2	1	Custom	T033
20	RESPONS	son	son checkbook	13	100000021	0	2	1	Custom	T033
21	RESPONS	son	son bill	8	100000022	0	2	1	Custom	T033
22	RESPONS	son	son paying	10	100000023	0	2	1	Custom	T033
23	RESPONS	son	son power attorney	18	100000024	0	2	1	Custom	T033
24	RESPONS	son	son live	8	100000025	0	2	1	Custom	T033
25	RESPONS	son	son living	10	100000026	0	2	1	Custom	T033
26	RESPONS	son	son finance	11	100000027	0	2	1	Custom	T033
27	RESPONS	son	son financial	13	100000028	0	2	1	Custom	T033
28	RESPONS	son	son manage	10	100000029	0	2	1	Custom	T033
29	RESPONS	son	son managing	12	100000030	0	2	1	Custom	T033
30	RESPONS	son	son managed	11	100000031	0	2	1	Custom	T033
31	RESPONS	son	son organization	16	100000032	0	2	1	Custom	T033
32	RESPONS	son	son help	8	100000033	0	2	1	Custom	T033
33	RESPONS	son	son helping	11	100000034	0	2	1	Custom	T033
34	RESPONS	son	son scheduling	14	100000035	0	2	1	Custom	T033
35	RESPONS	son	son errand	10	100000036	0	2	1	Custom	T033
36	RESPONS	son	son tries to	12	100000037	0	2	1	Custom	T033
37	RESPONS	son	son safety	10	100000038	0	2	1	Custom	T033
38	RESPONS	wife	wife decision	13	100000039	0	2	1	Custom	T033
39	RESPONS	wife	wife checkbook	14	100000040	0	2	1	Custom	T033
40	RESPONS	wife	wife bill	9	100000041	0	2	1	Custom	T033
41	RESPONS	wife	wife paying	11	100000042	0	2	1	Custom	T033
42	RESPONS	wife	wife power attorney	19	100000043	0	2	1	Custom	T033
43	RESPONS	wife	wife live	9	100000044	0	2	1	Custom	T033
44	RESPONS	wife	wife living	11	100000045	0	2	1	Custom	T033
45	RESPONS	wife	wife finance	12	100000046	0	2	1	Custom	T033
46	RESPONS	wife	wife financial	14	100000047	0	2	1	Custom	T033
47	RESPONS	wife	wife manage	11	100000048	0	2	1	Custom	T033
48	RESPONS	wife	wife managing	13	100000049	0	2	1	Custom	T033
49	RESPONS	wife	wife managed	12	100000050	0	2	1	Custom	T033
50	RESPONS	wife	wife organization	17	100000051	0	2	1	Custom	T033
51	RESPONS	wife	wife help	9	100000052	0	2	1	Custom	T033
52	RESPONS	wife	wife helping	12	100000053	0	2	1	Custom	T033
53	RESPONS	wife	wife scheduling	15	100000054	0	2	1	Custom	T033
54	RESPONS	wife	wife errand	11	100000055	0	2	1	Custom	T033
55	RESPONS	wife	wife tries to	13	100000056	0	2	1	Custom	T033
56	RESPONS	wife	wife safety	11	100000057	0	2	1	Custom	T033
57	RESPONS	wf	wf decision	11	100000058	0	2	1	Custom	T033
58	RESPONS	wf	wf checkbook	12	100000059	0	2	1	Custom	T033
59	RESPONS	wf	wf bill	7	100000060	0	2	1	Custom	T033
60	RESPONS	wf	wf paying	9	100000061	0	2	1	Custom	T033
61	RESPONS	wf	wf power attorney	17	100000062	0	2	1	Custom	T033
62	RESPONS	wf	wf live	7	100000063	0	2	1	Custom	T033
63	RESPONS	wf	wf living	9	100000064	0	2	1	Custom	T033
64	RESPONS	wf	wf finance	10	100000065	0	2	1	Custom	T033
65	RESPONS	wf	wf financial	12	100000066	0	2	1	Custom	T033
66	RESPONS	wf	wf manage	9	100000067	0	2	1	Custom	T033
67	RESPONS	wf	wf managing	11	100000068	0	2	1	Custom	T033
68	RESPONS	wf	wf managed	10	100000069	0	2	1	Custom	T033
69	RESPONS	wf	wf organization	15	100000070	0	2	1	Custom	T033
70	RESPONS	wf	wf help	7	100000071	0	2	1	Custom	T033
71	RESPONS	wf	wf helping	10	100000072	0	2	1	Custom	T033
72	RESPONS	wf	wf scheduling	13	100000073	0	2	1	Custom	T033
73	RESPONS	wf	wf errand	9	100000074	0	2	1	Custom	T033
74	RESPONS	wf	wf tries to	11	100000075	0	2	1	Custom	T033
75	RESPONS	wf	wf safety	9	100000076	0	2	1	Custom	T033
76	RESPONS	husband	husband decision	16	100000077	0	2	1	Custom	T033
77	RESPONS	husband	husband checkbook	17	100000078	0	2	1	Custom	T033
78	RESPONS	husband	husband bill	12	100000079	0	2	1	Custom	T033
79	RESPONS	husband	husband paying	14	100000080	0	2	1	Custom	T033
80	RESPONS	husband	husband power attorney	22	100000081	0	2	1	Custom	T033
81	RESPONS	husband	husband live	12	100000082	0	2	1	Custom	T033
82	RESPONS	husband	husband living	14	100000083	0	2	1	Custom	T033
83	RESPONS	husband	husband finance	15	100000084	0	2	1	Custom	T033
84	RESPONS	husband	husband financial	17	100000085	0	2	1	Custom	T033
85	RESPONS	husband	husband manage	14	100000086	0	2	1	Custom	T033
86	RESPONS	husband	husband managing	16	100000087	0	2	1	Custom	T033
87	RESPONS	husband	husband managed	15	100000088	0	2	1	Custom	T033
88	RESPONS	husband	husband organization	20	100000089	0	2	1	Custom	T033
89	RESPONS	husband	husband help	12	100000090	0	2	1	Custom	T033
90	RESPONS	husband	husband helping	15	100000091	0	2	1	Custom	T033
91	RESPONS	husband	husband scheduling	18	100000092	0	2	1	Custom	T033
92	RESPONS	husband	husband errand	14	100000093	0	2	1	Custom	T033
93	RESPONS	husband	husband tries to	16	100000094	0	2	1	Custom	T033
94	RESPONS	husband	husband safety	14	100000095	0	2	1	Custom	T033
95	RESPONS	daughter	daughter decision	17	100000096	0	2	1	Custom	T033
96	RESPONS	daughter	daughter checkbook	18	100000097	0	2	1	Custom	T033
97	RESPONS	daughter	daughter bill	13	100000098	0	2	1	Custom	T033
98	RESPONS	daughter	daughter paying	15	100000099	0	2	1	Custom	T033
99	RESPONS	daughter	daughter power attorney	23	100000100	0	2	1	Custom	T033
100	RESPONS	daughter	daughter live	13	100000101	0	2	1	Custom	T033
101	RESPONS	daughter	daughter living	15	100000102	0	2	1	Custom	T033
102	RESPONS	daughter	daughter finance	16	100000103	0	2	1	Custom	T033
103	RESPONS	daughter	daughter financial	18	100000104	0	2	1	Custom	T033
104	RESPONS	daughter	daughter manage	15	100000105	0	2	1	Custom	T033
105	RESPONS	daughter	daughter managing	17	100000106	0	2	1	Custom	T033
106	RESPONS	daughter	daughter managed	16	100000107	0	2	1	Custom	T033
107	RESPONS	daughter	daughter organization	21	100000108	0	2	1	Custom	T033
108	RESPONS	daughter	daughter help	13	100000109	0	2	1	Custom	T033
109	RESPONS	daughter	daughter helping	16	100000110	0	2	1	Custom	T033
110	RESPONS	daughter	daughter scheduling	19	100000111	0	2	1	Custom	T033
111	RESPONS	daughter	daughter errand	15	100000112	0	2	1	Custom	T033
112	RESPONS	daughter	daughter tries to	17	100000113	0	2	1	Custom	T033
113	RESPONS	daughter	daughter safety	15	100000114	0	2	1	Custom	T033
114	RESPONS	dtr	dtr decision	12	100000115	0	2	1	Custom	T033
115	RESPONS	dtr	dtr checkbook	13	100000116	0	2	1	Custom	T033
116	RESPONS	dtr	dtr bill	8	100000117	0	2	1	Custom	T033
117	RESPONS	dtr	dtr paying	10	100000118	0	2	1	Custom	T033
118	RESPONS	dtr	dtr power attorney	18	100000119	0	2	1	Custom	T033
119	RESPONS	dtr	dtr live	8	100000120	0	2	1	Custom	T033
120	RESPONS	dtr	dtr living	10	100000121	0	2	1	Custom	T033
121	RESPONS	dtr	dtr finance	11	100000122	0	2	1	Custom	T033
122	RESPONS	dtr	dtr financial	13	100000123	0	2	1	Custom	T033
123	RESPONS	dtr	dtr manage	10	100000124	0	2	1	Custom	T033
124	RESPONS	dtr	dtr managing	12	100000125	0	2	1	Custom	T033
125	RESPONS	dtr	dtr managed	11	100000126	0	2	1	Custom	T033
126	RESPONS	dtr	dtr organization	16	100000127	0	2	1	Custom	T033
127	RESPONS	dtr	dtr help	8	100000128	0	2	1	Custom	T033
128	RESPONS	dtr	dtr helping	11	100000129	0	2	1	Custom	T033
129	RESPONS	dtr	dtr scheduling	14	100000130	0	2	1	Custom	T033
130	RESPONS	dtr	dtr errand	10	100000131	0	2	1	Custom	T033
131	RESPONS	dtr	dtr tries to	12	100000132	0	2	1	Custom	T033
132	RESPONS	dtr	dtr safety	10	100000133	0	2	1	Custom	T033
133	RESPONS	dtg	dtg decision	12	100000134	0	2	1	Custom	T033
134	RESPONS	dtg	dtg checkbook	13	100000135	0	2	1	Custom	T033
135	RESPONS	dtg	dtg bill	8	100000136	0	2	1	Custom	T033
136	RESPONS	dtg	dtg paying	10	100000137	0	2	1	Custom	T033
137	RESPONS	dtg	dtg power attorney	18	100000138	0	2	1	Custom	T033
138	RESPONS	dtg	dtg live	8	100000139	0	2	1	Custom	T033
139	RESPONS	dtg	dtg living	10	100000140	0	2	1	Custom	T033
140	RESPONS	dtg	dtg finance	11	100000141	0	2	1	Custom	T033
141	RESPONS	dtg	dtg financial	13	100000142	0	2	1	Custom	T033
142	RESPONS	dtg	dtg manage	10	100000143	0	2	1	Custom	T033
143	RESPONS	dtg	dtg managing	12	100000144	0	2	1	Custom	T033
144	RESPONS	dtg	dtg managed	11	100000145	0	2	1	Custom	T033
145	RESPONS	dtg	dtg organization	16	100000146	0	2	1	Custom	T033
146	RESPONS	dtg	dtg help	8	100000147	0	2	1	Custom	T033
147	RESPONS	dtg	dtg helping	11	100000148	0	2	1	Custom	T033
148	RESPONS	dtg	dtg scheduling	14	100000149	0	2	1	Custom	T033
149	RESPONS	dtg	dtg errand	10	100000150	0	2	1	Custom	T033
150	RESPONS	dtg	dtg tries to	12	100000151	0	2	1	Custom	T033
151	RESPONS	dtg	dtg safety	10	100000152	0	2	1	Custom	T033
152	RESPONS	dil	dil decision	12	100000153	0	2	1	Custom	T033
153	RESPONS	dil	dil checkbook	13	100000154	0	2	1	Custom	T033
154	RESPONS	dil	dil bill	8	100000155	0	2	1	Custom	T033
155	RESPONS	dil	dil paying	10	100000156	0	2	1	Custom	T033
156	RESPONS	dil	dil power attorney	18	100000157	0	2	1	Custom	T033
157	RESPONS	dil	dil live	8	100000158	0	2	1	Custom	T033
158	RESPONS	dil	dil living	10	100000159	0	2	1	Custom	T033
159	RESPONS	dil	dil finance	11	100000160	0	2	1	Custom	T033
160	RESPONS	dil	dil financial	13	100000161	0	2	1	Custom	T033
161	RESPONS	dil	dil manage	10	100000162	0	2	1	Custom	T033
162	RESPONS	dil	dil managing	12	100000163	0	2	1	Custom	T033
163	RESPONS	dil	dil managed	11	100000164	0	2	1	Custom	T033
164	RESPONS	dil	dil organization	16	100000165	0	2	1	Custom	T033
165	RESPONS	dil	dil help	8	100000166	0	2	1	Custom	T033
166	RESPONS	dil	dil helping	11	100000167	0	2	1	Custom	T033
167	RESPONS	dil	dil scheduling	14	100000168	0	2	1	Custom	T033
168	RESPONS	dil	dil errand	10	100000169	0	2	1	Custom	T033
169	RESPONS	dil	dil tries to	12	100000170	0	2	1	Custom	T033
170	RESPONS	dil	dil safety	10	100000171	0	2	1	Custom	T033
171	RESPONS	person	person decision	15	100000172	0	2	1	Custom	T033
172	RESPONS	person	person checkbook	16	100000173	0	2	1	Custom	T033
173	RESPONS	person	person bill	11	100000174	0	2	1	Custom	T033
174	RESPONS	person	person paying	13	100000175	0	2	1	Custom	T033
175	RESPONS	person	person power attorney	21	100000176	0	2	1	Custom	T033
176	RESPONS	person	person live	11	100000177	0	2	1	Custom	T033
177	RESPONS	person	person living	13	100000178	0	2	1	Custom	T033
178	RESPONS	person	person finance	14	100000179	0	2	1	Custom	T033
179	RESPONS	person	person financial	16	100000180	0	2	1	Custom	T033
180	RESPONS	person	person manage	13	100000181	0	2	1	Custom	T033
181	RESPONS	person	person managing	15	100000182	0	2	1	Custom	T033
182	RESPONS	person	person managed	14	100000183	0	2	1	Custom	T033
183	RESPONS	person	person organization	19	100000184	0	2	1	Custom	T033
184	RESPONS	person	person help	11	100000185	0	2	1	Custom	T033
185	RESPONS	person	person helping	14	100000186	0	2	1	Custom	T033
186	RESPONS	person	person scheduling	17	100000187	0	2	1	Custom	T033
187	RESPONS	person	person errand	13	100000188	0	2	1	Custom	T033
188	RESPONS	person	person tries to	15	100000189	0	2	1	Custom	T033
189	RESPONS	person	person safety	13	100000190	0	2	1	Custom	T033
190	RESPONS	spouse	spouse decision	15	100000191	0	2	1	Custom	T033
191	RESPONS	spouse	spouse checkbook	16	100000192	0	2	1	Custom	T033
192	RESPONS	spouse	spouse bill	11	100000193	0	2	1	Custom	T033
193	RESPONS	spouse	spouse paying	13	100000194	0	2	1	Custom	T033
194	RESPONS	spouse	spouse power attorney	21	100000195	0	2	1	Custom	T033
195	RESPONS	spouse	spouse live	11	100000196	0	2	1	Custom	T033
196	RESPONS	spouse	spouse living	13	100000197	0	2	1	Custom	T033
197	RESPONS	spouse	spouse finance	14	100000198	0	2	1	Custom	T033
198	RESPONS	spouse	spouse financial	16	100000199	0	2	1	Custom	T033
199	RESPONS	spouse	spouse manage	13	100000200	0	2	1	Custom	T033
200	RESPONS	spouse	spouse managing	15	100000201	0	2	1	Custom	T033
201	RESPONS	spouse	spouse managed	14	100000202	0	2	1	Custom	T033
202	RESPONS	spouse	spouse organization	19	100000203	0	2	1	Custom	T033
203	RESPONS	spouse	spouse help	11	100000204	0	2	1	Custom	T033
204	RESPONS	spouse	spouse helping	14	100000205	0	2	1	Custom	T033
205	RESPONS	spouse	spouse scheduling	17	100000206	0	2	1	Custom	T033
206	RESPONS	spouse	spouse errand	13	100000207	0	2	1	Custom	T033
207	RESPONS	spouse	spouse tries to	15	100000208	0	2	1	Custom	T033
208	RESPONS	spouse	spouse safety	13	100000209	0	2	1	Custom	T033
209	RESPONS	children	children decision	17	100000210	0	2	1	Custom	T033
210	RESPONS	children	children checkbook	18	100000211	0	2	1	Custom	T033
211	RESPONS	children	children bill	13	100000212	0	2	1	Custom	T033
212	RESPONS	children	children paying	15	100000213	0	2	1	Custom	T033
213	RESPONS	children	children power attorney	23	100000214	0	2	1	Custom	T033
214	RESPONS	children	children live	13	100000215	0	2	1	Custom	T033
215	RESPONS	children	children living	15	100000216	0	2	1	Custom	T033
216	RESPONS	children	children finance	16	100000217	0	2	1	Custom	T033
217	RESPONS	children	children financial	18	100000218	0	2	1	Custom	T033
218	RESPONS	children	children manage	15	100000219	0	2	1	Custom	T033
219	RESPONS	children	children managing	17	100000220	0	2	1	Custom	T033
220	RESPONS	children	children managed	16	100000221	0	2	1	Custom	T033
221	RESPONS	children	children organization	21	100000222	0	2	1	Custom	T033
222	RESPONS	children	children help	13	100000223	0	2	1	Custom	T033
223	RESPONS	children	children helping	16	100000224	0	2	1	Custom	T033
224	RESPONS	children	children scheduling	19	100000225	0	2	1	Custom	T033
225	RESPONS	children	children errand	15	100000226	0	2	1	Custom	T033
226	RESPONS	children	children tries to	17	100000227	0	2	1	Custom	T033
227	RESPONS	children	children safety	15	100000228	0	2	1	Custom	T033
228	RESPONS	child	child decision	14	100000229	0	2	1	Custom	T033
229	RESPONS	child	child checkbook	15	100000230	0	2	1	Custom	T033
230	RESPONS	child	child bill	10	100000231	0	2	1	Custom	T033
231	RESPONS	child	child paying	12	100000232	0	2	1	Custom	T033
232	RESPONS	child	child power attorney	20	100000233	0	2	1	Custom	T033
233	RESPONS	child	child live	10	100000234	0	2	1	Custom	T033
234	RESPONS	child	child living	12	100000235	0	2	1	Custom	T033
235	RESPONS	child	child finance	13	100000236	0	2	1	Custom	T033
236	RESPONS	child	child financial	15	100000237	0	2	1	Custom	T033
237	RESPONS	child	child manage	12	100000238	0	2	1	Custom	T033
238	RESPONS	child	child managing	14	100000239	0	2	1	Custom	T033
239	RESPONS	child	child managed	13	100000240	0	2	1	Custom	T033
240	RESPONS	child	child organization	18	100000241	0	2	1	Custom	T033
241	RESPONS	child	child help	10	100000242	0	2	1	Custom	T033
242	RESPONS	child	child helping	13	100000243	0	2	1	Custom	T033
243	RESPONS	child	child scheduling	16	100000244	0	2	1	Custom	T033
244	RESPONS	child	child errand	12	100000245	0	2	1	Custom	T033
245	RESPONS	child	child tries to	14	100000246	0	2	1	Custom	T033
246	RESPONS	child	child safety	12	100000247	0	2	1	Custom	T033
247	RESPONS	relative	relative decision	17	100000248	0	2	1	Custom	T033
248	RESPONS	relative	relative checkbook	18	100000249	0	2	1	Custom	T033
249	RESPONS	relative	relative bill	13	100000250	0	2	1	Custom	T033
250	RESPONS	relative	relative paying	15	100000251	0	2	1	Custom	T033
251	RESPONS	relative	relative power attorney	23	100000252	0	2	1	Custom	T033
252	RESPONS	relative	relative live	13	100000253	0	2	1	Custom	T033
253	RESPONS	relative	relative living	15	100000254	0	2	1	Custom	T033
254	RESPONS	relative	relative finance	16	100000255	0	2	1	Custom	T033
255	RESPONS	relative	relative financial	18	100000256	0	2	1	Custom	T033
256	RESPONS	relative	relative manage	15	100000257	0	2	1	Custom	T033
257	RESPONS	relative	relative managing	17	100000258	0	2	1	Custom	T033
258	RESPONS	relative	relative managed	16	100000259	0	2	1	Custom	T033
259	RESPONS	relative	relative organization	21	100000260	0	2	1	Custom	T033
260	RESPONS	relative	relative help	13	100000261	0	2	1	Custom	T033
261	RESPONS	relative	relative helping	16	100000262	0	2	1	Custom	T033
262	RESPONS	relative	relative scheduling	19	100000263	0	2	1	Custom	T033
263	RESPONS	relative	relative errand	15	100000264	0	2	1	Custom	T033
264	RESPONS	relative	relative tries to	17	100000265	0	2	1	Custom	T033
265	RESPONS	relative	relative safety	15	100000266	0	2	1	Custom	T033
266	RESPONS	dpoa	dpoa decision	13	100000267	0	2	1	Custom	T033
267	RESPONS	dpoa	dpoa checkbook	14	100000268	0	2	1	Custom	T033
268	RESPONS	dpoa	dpoa bill	9	100000269	0	2	1	Custom	T033
269	RESPONS	dpoa	dpoa paying	11	100000270	0	2	1	Custom	T033
270	RESPONS	dpoa	dpoa power attorney	19	100000271	0	2	1	Custom	T033
271	RESPONS	dpoa	dpoa live	9	100000272	0	2	1	Custom	T033
272	RESPONS	dpoa	dpoa living	11	100000273	0	2	1	Custom	T033
273	RESPONS	dpoa	dpoa finance	12	100000274	0	2	1	Custom	T033
274	RESPONS	dpoa	dpoa financial	14	100000275	0	2	1	Custom	T033
275	RESPONS	dpoa	dpoa manage	11	100000276	0	2	1	Custom	T033
276	RESPONS	dpoa	dpoa managing	13	100000277	0	2	1	Custom	T033
277	RESPONS	dpoa	dpoa managed	12	100000278	0	2	1	Custom	T033
278	RESPONS	dpoa	dpoa organization	17	100000279	0	2	1	Custom	T033
279	RESPONS	dpoa	dpoa help	9	100000280	0	2	1	Custom	T033
280	RESPONS	dpoa	dpoa helping	12	100000281	0	2	1	Custom	T033
281	RESPONS	dpoa	dpoa scheduling	15	100000282	0	2	1	Custom	T033
282	RESPONS	dpoa	dpoa errand	11	100000283	0	2	1	Custom	T033
283	RESPONS	dpoa	dpoa tries to	13	100000284	0	2	1	Custom	T033
284	RESPONS	dpoa	dpoa safety	11	100000285	0	2	1	Custom	T033
285	RESPONS	pcp	pcp decision	12	100000286	0	2	1	Custom	T033
286	RESPONS	pcp	pcp checkbook	13	100000287	0	2	1	Custom	T033
287	RESPONS	pcp	pcp bill	8	100000288	0	2	1	Custom	T033
288	RESPONS	pcp	pcp paying	10	100000289	0	2	1	Custom	T033
289	RESPONS	pcp	pcp power attorney	18	100000290	0	2	1	Custom	T033
290	RESPONS	pcp	pcp live	8	100000291	0	2	1	Custom	T033
291	RESPONS	pcp	pcp living	10	100000292	0	2	1	Custom	T033
292	RESPONS	pcp	pcp finance	11	100000293	0	2	1	Custom	T033
293	RESPONS	pcp	pcp financial	13	100000294	0	2	1	Custom	T033
294	RESPONS	pcp	pcp manage	10	100000295	0	2	1	Custom	T033
295	RESPONS	pcp	pcp managing	12	100000296	0	2	1	Custom	T033
296	RESPONS	pcp	pcp managed	11	100000297	0	2	1	Custom	T033
297	RESPONS	pcp	pcp organization	16	100000298	0	2	1	Custom	T033
298	RESPONS	pcp	pcp help	8	100000299	0	2	1	Custom	T033
299	RESPONS	pcp	pcp helping	11	100000300	0	2	1	Custom	T033
300	RESPONS	pcp	pcp scheduling	14	100000301	0	2	1	Custom	T033
301	RESPONS	pcp	pcp errand	10	100000302	0	2	1	Custom	T033
302	RESPONS	pcp	pcp tries to	12	100000303	0	2	1	Custom	T033
303	RESPONS	pcp	pcp safety	10	100000304	0	2	1	Custom	T033
304	RESPONS	caregiver	caregiver decision	18	100000305	0	2	1	Custom	T033
305	RESPONS	caregiver	caregiver checkbook	19	100000306	0	2	1	Custom	T033
306	RESPONS	caregiver	caregiver bill	14	100000307	0	2	1	Custom	T033
307	RESPONS	caregiver	caregiver paying	16	100000308	0	2	1	Custom	T033
308	RESPONS	caregiver	caregiver power attorney	24	100000309	0	2	1	Custom	T033
309	RESPONS	caregiver	caregiver live	14	100000310	0	2	1	Custom	T033
310	RESPONS	caregiver	caregiver living	16	100000311	0	2	1	Custom	T033
311	RESPONS	caregiver	caregiver finance	17	100000312	0	2	1	Custom	T033
312	RESPONS	caregiver	caregiver financial	19	100000313	0	2	1	Custom	T033
313	RESPONS	caregiver	caregiver manage	16	100000314	0	2	1	Custom	T033
314	RESPONS	caregiver	caregiver managing	18	100000315	0	2	1	Custom	T033
315	RESPONS	caregiver	caregiver managed	17	100000316	0	2	1	Custom	T033
316	RESPONS	caregiver	caregiver organization	22	100000317	0	2	1	Custom	T033
317	RESPONS	caregiver	caregiver help	14	100000318	0	2	1	Custom	T033
318	RESPONS	caregiver	caregiver helping	17	100000319	0	2	1	Custom	T033
319	RESPONS	caregiver	caregiver scheduling	20	100000320	0	2	1	Custom	T033
320	RESPONS	caregiver	caregiver errand	16	100000321	0	2	1	Custom	T033
321	RESPONS	caregiver	caregiver tries to	18	100000322	0	2	1	Custom	T033
322	RESPONS	caregiver	caregiver safety	16	100000323	0	2	1	Custom	T033
323	RESPONS	neighbor	neighbor decision	17	100000324	0	2	1	Custom	T033
324	RESPONS	neighbor	neighbor checkbook	18	100000325	0	2	1	Custom	T033
325	RESPONS	neighbor	neighbor bill	13	100000326	0	2	1	Custom	T033
326	RESPONS	neighbor	neighbor paying	15	100000327	0	2	1	Custom	T033
327	RESPONS	neighbor	neighbor power attorney	23	100000328	0	2	1	Custom	T033
328	RESPONS	neighbor	neighbor live	13	100000329	0	2	1	Custom	T033
329	RESPONS	neighbor	neighbor living	15	100000330	0	2	1	Custom	T033
330	RESPONS	neighbor	neighbor finance	16	100000331	0	2	1	Custom	T033
331	RESPONS	neighbor	neighbor financial	18	100000332	0	2	1	Custom	T033
332	RESPONS	neighbor	neighbor manage	15	100000333	0	2	1	Custom	T033
333	RESPONS	neighbor	neighbor managing	17	100000334	0	2	1	Custom	T033
334	RESPONS	neighbor	neighbor managed	16	100000335	0	2	1	Custom	T033
335	RESPONS	neighbor	neighbor organization	21	100000336	0	2	1	Custom	T033
336	RESPONS	neighbor	neighbor help	13	100000337	0	2	1	Custom	T033
337	RESPONS	neighbor	neighbor helping	16	100000338	0	2	1	Custom	T033
338	RESPONS	neighbor	neighbor scheduling	19	100000339	0	2	1	Custom	T033
339	RESPONS	neighbor	neighbor errand	15	100000340	0	2	1	Custom	T033
340	RESPONS	neighbor	neighbor tries to	17	100000341	0	2	1	Custom	T033
341	RESPONS	neighbor	neighbor safety	15	100000342	0	2	1	Custom	T033
342	RESPONS	neighbour	neighbour decision	18	100000343	0	2	1	Custom	T033
343	RESPONS	neighbour	neighbour checkbook	19	100000344	0	2	1	Custom	T033
344	RESPONS	neighbour	neighbour bill	14	100000345	0	2	1	Custom	T033
345	RESPONS	neighbour	neighbour paying	16	100000346	0	2	1	Custom	T033
346	RESPONS	neighbour	neighbour power attorney	24	100000347	0	2	1	Custom	T033
347	RESPONS	neighbour	neighbour live	14	100000348	0	2	1	Custom	T033
348	RESPONS	neighbour	neighbour living	16	100000349	0	2	1	Custom	T033
349	RESPONS	neighbour	neighbour finance	17	100000350	0	2	1	Custom	T033
350	RESPONS	neighbour	neighbour financial	19	100000351	0	2	1	Custom	T033
351	RESPONS	neighbour	neighbour manage	16	100000352	0	2	1	Custom	T033
352	RESPONS	neighbour	neighbour managing	18	100000353	0	2	1	Custom	T033
353	RESPONS	neighbour	neighbour managed	17	100000354	0	2	1	Custom	T033
354	RESPONS	neighbour	neighbour organization	22	100000355	0	2	1	Custom	T033
355	RESPONS	neighbour	neighbour help	14	100000356	0	2	1	Custom	T033
356	RESPONS	neighbour	neighbour helping	17	100000357	0	2	1	Custom	T033
357	RESPONS	neighbour	neighbour scheduling	20	100000358	0	2	1	Custom	T033
358	RESPONS	neighbour	neighbour errand	16	100000359	0	2	1	Custom	T033
359	RESPONS	neighbour	neighbour tries to	18	100000360	0	2	1	Custom	T033
360	RESPONS	neighbour	neighbour safety	16	100000361	0	2	1	Custom	T033
361	RESPONS	friend	friend decision	15	100000362	0	2	1	Custom	T033
362	RESPONS	friend	friend checkbook	16	100000363	0	2	1	Custom	T033
363	RESPONS	friend	friend bill	11	100000364	0	2	1	Custom	T033
364	RESPONS	friend	friend paying	13	100000365	0	2	1	Custom	T033
365	RESPONS	friend	friend power attorney	21	100000366	0	2	1	Custom	T033
366	RESPONS	friend	friend live	11	100000367	0	2	1	Custom	T033
367	RESPONS	friend	friend living	13	100000368	0	2	1	Custom	T033
368	RESPONS	friend	friend finance	14	100000369	0	2	1	Custom	T033
369	RESPONS	friend	friend financial	16	100000370	0	2	1	Custom	T033
370	RESPONS	friend	friend manage	13	100000371	0	2	1	Custom	T033
371	RESPONS	friend	friend managing	15	100000372	0	2	1	Custom	T033
372	RESPONS	friend	friend managed	14	100000373	0	2	1	Custom	T033
373	RESPONS	friend	friend organization	19	100000374	0	2	1	Custom	T033
374	RESPONS	friend	friend help	11	100000375	0	2	1	Custom	T033
375	RESPONS	friend	friend helping	14	100000376	0	2	1	Custom	T033
376	RESPONS	friend	friend scheduling	17	100000377	0	2	1	Custom	T033
377	RESPONS	friend	friend errand	13	100000378	0	2	1	Custom	T033
378	RESPONS	friend	friend tries to	15	100000379	0	2	1	Custom	T033
379	RESPONS	friend	friend safety	13	100000380	0	2	1	Custom	T033
380	RESPONS	decision	decision family	15	100000381	0	2	1	Custom	T033
381	RESPONS	decision	decision son	12	100000382	0	2	1	Custom	T033
382	RESPONS	decision	decision wife	13	100000383	0	2	1	Custom	T033
383	RESPONS	decision	decision wf	11	100000384	0	2	1	Custom	T033
384	RESPONS	decision	decision husband	16	100000385	0	2	1	Custom	T033
385	RESPONS	decision	decision daughter	17	100000386	0	2	1	Custom	T033
386	RESPONS	decision	decision dtr	12	100000387	0	2	1	Custom	T033
387	RESPONS	decision	decision dtg	12	100000388	0	2	1	Custom	T033
388	RESPONS	decision	decision dil	12	100000389	0	2	1	Custom	T033
389	RESPONS	decision	decision person	15	100000390	0	2	1	Custom	T033
390	RESPONS	decision	decision spouse	15	100000391	0	2	1	Custom	T033
391	RESPONS	decision	decision children	17	100000392	0	2	1	Custom	T033
392	RESPONS	decision	decision child	14	100000393	0	2	1	Custom	T033
393	RESPONS	decision	decision relative	17	100000394	0	2	1	Custom	T033
394	RESPONS	decision	decision dpoa	13	100000395	0	2	1	Custom	T033
395	RESPONS	decision	decision pcp	12	100000396	0	2	1	Custom	T033
396	RESPONS	decision	decision caregiver	18	100000397	0	2	1	Custom	T033
397	RESPONS	decision	decision neighbor	17	100000398	0	2	1	Custom	T033
398	RESPONS	decision	decision neighbour	18	100000399	0	2	1	Custom	T033
399	RESPONS	decision	decision friend	15	100000400	0	2	1	Custom	T033
400	RESPONS	checkbook	checkbook family	16	100000401	0	2	1	Custom	T033
401	RESPONS	checkbook	checkbook son	13	100000402	0	2	1	Custom	T033
402	RESPONS	checkbook	checkbook wife	14	100000403	0	2	1	Custom	T033
403	RESPONS	checkbook	checkbook wf	12	100000404	0	2	1	Custom	T033
404	RESPONS	checkbook	checkbook husband	17	100000405	0	2	1	Custom	T033
405	RESPONS	checkbook	checkbook daughter	18	100000406	0	2	1	Custom	T033
406	RESPONS	checkbook	checkbook dtr	13	100000407	0	2	1	Custom	T033
407	RESPONS	checkbook	checkbook dtg	13	100000408	0	2	1	Custom	T033
408	RESPONS	checkbook	checkbook dil	13	100000409	0	2	1	Custom	T033
409	RESPONS	checkbook	checkbook person	16	100000410	0	2	1	Custom	T033
410	RESPONS	checkbook	checkbook spouse	16	100000411	0	2	1	Custom	T033
411	RESPONS	checkbook	checkbook children	18	100000412	0	2	1	Custom	T033
412	RESPONS	checkbook	checkbook child	15	100000413	0	2	1	Custom	T033
413	RESPONS	checkbook	checkbook relative	18	100000414	0	2	1	Custom	T033
414	RESPONS	checkbook	checkbook dpoa	14	100000415	0	2	1	Custom	T033
415	RESPONS	checkbook	checkbook pcp	13	100000416	0	2	1	Custom	T033
416	RESPONS	checkbook	checkbook caregiver	19	100000417	0	2	1	Custom	T033
417	RESPONS	checkbook	checkbook neighbor	18	100000418	0	2	1	Custom	T033
418	RESPONS	checkbook	checkbook neighbour	19	100000419	0	2	1	Custom	T033
419	RESPONS	checkbook	checkbook friend	16	100000420	0	2	1	Custom	T033
420	RESPONS	bill	bill family	11	100000421	0	2	1	Custom	T033
421	RESPONS	bill	bill son	8	100000422	0	2	1	Custom	T033
422	RESPONS	bill	bill wife	9	100000423	0	2	1	Custom	T033
423	RESPONS	bill	bill wf	7	100000424	0	2	1	Custom	T033
424	RESPONS	bill	bill husband	12	100000425	0	2	1	Custom	T033
425	RESPONS	bill	bill daughter	13	100000426	0	2	1	Custom	T033
426	RESPONS	bill	bill dtr	8	100000427	0	2	1	Custom	T033
427	RESPONS	bill	bill dtg	8	100000428	0	2	1	Custom	T033
428	RESPONS	bill	bill dil	8	100000429	0	2	1	Custom	T033
429	RESPONS	bill	bill person	11	100000430	0	2	1	Custom	T033
430	RESPONS	bill	bill spouse	11	100000431	0	2	1	Custom	T033
431	RESPONS	bill	bill children	13	100000432	0	2	1	Custom	T033
432	RESPONS	bill	bill child	10	100000433	0	2	1	Custom	T033
433	RESPONS	bill	bill relative	13	100000434	0	2	1	Custom	T033
434	RESPONS	bill	bill dpoa	9	100000435	0	2	1	Custom	T033
435	RESPONS	bill	bill pcp	8	100000436	0	2	1	Custom	T033
436	RESPONS	bill	bill caregiver	14	100000437	0	2	1	Custom	T033
437	RESPONS	bill	bill neighbor	13	100000438	0	2	1	Custom	T033
438	RESPONS	bill	bill neighbour	14	100000439	0	2	1	Custom	T033
439	RESPONS	bill	bill friend	11	100000440	0	2	1	Custom	T033
440	RESPONS	paying	paying family	13	100000441	0	2	1	Custom	T033
441	RESPONS	paying	paying son	10	100000442	0	2	1	Custom	T033
442	RESPONS	paying	paying wife	11	100000443	0	2	1	Custom	T033
443	RESPONS	paying	paying wf	9	100000444	0	2	1	Custom	T033
444	RESPONS	paying	paying husband	14	100000445	0	2	1	Custom	T033
445	RESPONS	paying	paying daughter	15	100000446	0	2	1	Custom	T033
446	RESPONS	paying	paying dtr	10	100000447	0	2	1	Custom	T033
447	RESPONS	paying	paying dtg	10	100000448	0	2	1	Custom	T033
448	RESPONS	paying	paying dil	10	100000449	0	2	1	Custom	T033
449	RESPONS	paying	paying person	13	100000450	0	2	1	Custom	T033
450	RESPONS	paying	paying spouse	13	100000451	0	2	1	Custom	T033
451	RESPONS	paying	paying children	15	100000452	0	2	1	Custom	T033
452	RESPONS	paying	paying child	12	100000453	0	2	1	Custom	T033
453	RESPONS	paying	paying relative	15	100000454	0	2	1	Custom	T033
454	RESPONS	paying	paying dpoa	11	100000455	0	2	1	Custom	T033
455	RESPONS	paying	paying pcp	10	100000456	0	2	1	Custom	T033
456	RESPONS	paying	paying caregiver	16	100000457	0	2	1	Custom	T033
457	RESPONS	paying	paying neighbor	15	100000458	0	2	1	Custom	T033
458	RESPONS	paying	paying neighbour	16	100000459	0	2	1	Custom	T033
459	RESPONS	paying	paying friend	13	100000460	0	2	1	Custom	T033
460	RESPONS	power	power attorney family	21	100000461	0	2	1	Custom	T033
461	RESPONS	power	power attorney son	18	100000462	0	2	1	Custom	T033
462	RESPONS	power	power attorney wife	19	100000463	0	2	1	Custom	T033
463	RESPONS	power	power attorney wf	17	100000464	0	2	1	Custom	T033
464	RESPONS	power	power attorney husband	22	100000465	0	2	1	Custom	T033
465	RESPONS	power	power attorney daughter	23	100000466	0	2	1	Custom	T033
466	RESPONS	power	power attorney dtr	18	100000467	0	2	1	Custom	T033
467	RESPONS	power	power attorney dtg	18	100000468	0	2	1	Custom	T033
468	RESPONS	power	power attorney dil	18	100000469	0	2	1	Custom	T033
469	RESPONS	power	power attorney person	21	100000470	0	2	1	Custom	T033
470	RESPONS	power	power attorney spouse	21	100000471	0	2	1	Custom	T033
471	RESPONS	power	power attorney children	23	100000472	0	2	1	Custom	T033
472	RESPONS	power	power attorney child	20	100000473	0	2	1	Custom	T033
473	RESPONS	power	power attorney relative	23	100000474	0	2	1	Custom	T033
474	RESPONS	power	power attorney dpoa	19	100000475	0	2	1	Custom	T033
475	RESPONS	power	power attorney pcp	18	100000476	0	2	1	Custom	T033
476	RESPONS	power	power attorney caregiver	24	100000477	0	2	1	Custom	T033
477	RESPONS	power	power attorney neighbor	23	100000478	0	2	1	Custom	T033
478	RESPONS	power	power attorney neighbour	24	100000479	0	2	1	Custom	T033
479	RESPONS	power	power attorney friend	21	100000480	0	2	1	Custom	T033
480	RESPONS	live	live family	11	100000481	0	2	1	Custom	T033
481	RESPONS	live	live son	8	100000482	0	2	1	Custom	T033
482	RESPONS	live	live wife	9	100000483	0	2	1	Custom	T033
483	RESPONS	live	live wf	7	100000484	0	2	1	Custom	T033
484	RESPONS	live	live husband	12	100000485	0	2	1	Custom	T033
485	RESPONS	live	live daughter	13	100000486	0	2	1	Custom	T033
486	RESPONS	live	live dtr	8	100000487	0	2	1	Custom	T033
487	RESPONS	live	live dtg	8	100000488	0	2	1	Custom	T033
488	RESPONS	live	live dil	8	100000489	0	2	1	Custom	T033
489	RESPONS	live	live person	11	100000490	0	2	1	Custom	T033
490	RESPONS	live	live spouse	11	100000491	0	2	1	Custom	T033
491	RESPONS	live	live children	13	100000492	0	2	1	Custom	T033
492	RESPONS	live	live child	10	100000493	0	2	1	Custom	T033
493	RESPONS	live	live relative	13	100000494	0	2	1	Custom	T033
494	RESPONS	live	live dpoa	9	100000495	0	2	1	Custom	T033
495	RESPONS	live	live pcp	8	100000496	0	2	1	Custom	T033
496	RESPONS	live	live caregiver	14	100000497	0	2	1	Custom	T033
497	RESPONS	live	live neighbor	13	100000498	0	2	1	Custom	T033
498	RESPONS	live	live neighbour	14	100000499	0	2	1	Custom	T033
499	RESPONS	live	live friend	11	100000500	0	2	1	Custom	T033
500	RESPONS	living	living family	13	100000501	0	2	1	Custom	T033
501	RESPONS	living	living son	10	100000502	0	2	1	Custom	T033
502	RESPONS	living	living wife	11	100000503	0	2	1	Custom	T033
503	RESPONS	living	living wf	9	100000504	0	2	1	Custom	T033
504	RESPONS	living	living husband	14	100000505	0	2	1	Custom	T033
505	RESPONS	living	living daughter	15	100000506	0	2	1	Custom	T033
506	RESPONS	living	living dtr	10	100000507	0	2	1	Custom	T033
507	RESPONS	living	living dtg	10	100000508	0	2	1	Custom	T033
508	RESPONS	living	living dil	10	100000509	0	2	1	Custom	T033
509	RESPONS	living	living person	13	100000510	0	2	1	Custom	T033
510	RESPONS	living	living spouse	13	100000511	0	2	1	Custom	T033
511	RESPONS	living	living children	15	100000512	0	2	1	Custom	T033
512	RESPONS	living	living child	12	100000513	0	2	1	Custom	T033
513	RESPONS	living	living relative	15	100000514	0	2	1	Custom	T033
514	RESPONS	living	living dpoa	11	100000515	0	2	1	Custom	T033
515	RESPONS	living	living pcp	10	100000516	0	2	1	Custom	T033
516	RESPONS	living	living caregiver	16	100000517	0	2	1	Custom	T033
517	RESPONS	living	living neighbor	15	100000518	0	2	1	Custom	T033
518	RESPONS	living	living neighbour	16	100000519	0	2	1	Custom	T033
519	RESPONS	living	living friend	13	100000520	0	2	1	Custom	T033
520	RESPONS	finance	finance family	14	100000521	0	2	1	Custom	T033
521	RESPONS	finance	finance son	11	100000522	0	2	1	Custom	T033
522	RESPONS	finance	finance wife	12	100000523	0	2	1	Custom	T033
523	RESPONS	finance	finance wf	10	100000524	0	2	1	Custom	T033
524	RESPONS	finance	finance husband	15	100000525	0	2	1	Custom	T033
525	RESPONS	finance	finance daughter	16	100000526	0	2	1	Custom	T033
526	RESPONS	finance	finance dtr	11	100000527	0	2	1	Custom	T033
527	RESPONS	finance	finance dtg	11	100000528	0	2	1	Custom	T033
528	RESPONS	finance	finance dil	11	100000529	0	2	1	Custom	T033
529	RESPONS	finance	finance person	14	100000530	0	2	1	Custom	T033
530	RESPONS	finance	finance spouse	14	100000531	0	2	1	Custom	T033
531	RESPONS	finance	finance children	16	100000532	0	2	1	Custom	T033
532	RESPONS	finance	finance child	13	100000533	0	2	1	Custom	T033
533	RESPONS	finance	finance relative	16	100000534	0	2	1	Custom	T033
534	RESPONS	finance	finance dpoa	12	100000535	0	2	1	Custom	T033
535	RESPONS	finance	finance pcp	11	100000536	0	2	1	Custom	T033
536	RESPONS	finance	finance caregiver	17	100000537	0	2	1	Custom	T033
537	RESPONS	finance	finance neighbor	16	100000538	0	2	1	Custom	T033
538	RESPONS	finance	finance neighbour	17	100000539	0	2	1	Custom	T033
539	RESPONS	finance	finance friend	14	100000540	0	2	1	Custom	T033
540	RESPONS	financial	financial family	16	100000541	0	2	1	Custom	T033
541	RESPONS	financial	financial son	13	100000542	0	2	1	Custom	T033
542	RESPONS	financial	financial wife	14	100000543	0	2	1	Custom	T033
543	RESPONS	financial	financial wf	12	100000544	0	2	1	Custom	T033
544	RESPONS	financial	financial husband	17	100000545	0	2	1	Custom	T033
545	RESPONS	financial	financial daughter	18	100000546	0	2	1	Custom	T033
546	RESPONS	financial	financial dtr	13	100000547	0	2	1	Custom	T033
547	RESPONS	financial	financial dtg	13	100000548	0	2	1	Custom	T033
548	RESPONS	financial	financial dil	13	100000549	0	2	1	Custom	T033
549	RESPONS	financial	financial person	16	100000550	0	2	1	Custom	T033
550	RESPONS	financial	financial spouse	16	100000551	0	2	1	Custom	T033
551	RESPONS	financial	financial children	18	100000552	0	2	1	Custom	T033
552	RESPONS	financial	financial child	15	100000553	0	2	1	Custom	T033
553	RESPONS	financial	financial relative	18	100000554	0	2	1	Custom	T033
554	RESPONS	financial	financial dpoa	14	100000555	0	2	1	Custom	T033
555	RESPONS	financial	financial pcp	13	100000556	0	2	1	Custom	T033
556	RESPONS	financial	financial caregiver	19	100000557	0	2	1	Custom	T033
557	RESPONS	financial	financial neighbor	18	100000558	0	2	1	Custom	T033
558	RESPONS	financial	financial neighbour	19	100000559	0	2	1	Custom	T033
559	RESPONS	financial	financial friend	16	100000560	0	2	1	Custom	T033
560	RESPONS	manage	manage family	13	100000561	0	2	1	Custom	T033
561	RESPONS	manage	manage son	10	100000562	0	2	1	Custom	T033
562	RESPONS	manage	manage wife	11	100000563	0	2	1	Custom	T033
563	RESPONS	manage	manage wf	9	100000564	0	2	1	Custom	T033
564	RESPONS	manage	manage husband	14	100000565	0	2	1	Custom	T033
565	RESPONS	manage	manage daughter	15	100000566	0	2	1	Custom	T033
566	RESPONS	manage	manage dtr	10	100000567	0	2	1	Custom	T033
567	RESPONS	manage	manage dtg	10	100000568	0	2	1	Custom	T033
568	RESPONS	manage	manage dil	10	100000569	0	2	1	Custom	T033
569	RESPONS	manage	manage person	13	100000570	0	2	1	Custom	T033
570	RESPONS	manage	manage spouse	13	100000571	0	2	1	Custom	T033
571	RESPONS	manage	manage children	15	100000572	0	2	1	Custom	T033
572	RESPONS	manage	manage child	12	100000573	0	2	1	Custom	T033
573	RESPONS	manage	manage relative	15	100000574	0	2	1	Custom	T033
574	RESPONS	manage	manage dpoa	11	100000575	0	2	1	Custom	T033
575	RESPONS	manage	manage pcp	10	100000576	0	2	1	Custom	T033
576	RESPONS	manage	manage caregiver	16	100000577	0	2	1	Custom	T033
577	RESPONS	manage	manage neighbor	15	100000578	0	2	1	Custom	T033
578	RESPONS	manage	manage neighbour	16	100000579	0	2	1	Custom	T033
579	RESPONS	manage	manage friend	13	100000580	0	2	1	Custom	T033
580	RESPONS	managing	managing family	15	100000581	0	2	1	Custom	T033
581	RESPONS	managing	managing son	12	100000582	0	2	1	Custom	T033
582	RESPONS	managing	managing wife	13	100000583	0	2	1	Custom	T033
583	RESPONS	managing	managing wf	11	100000584	0	2	1	Custom	T033
584	RESPONS	managing	managing husband	16	100000585	0	2	1	Custom	T033
585	RESPONS	managing	managing daughter	17	100000586	0	2	1	Custom	T033
586	RESPONS	managing	managing dtr	12	100000587	0	2	1	Custom	T033
587	RESPONS	managing	managing dtg	12	100000588	0	2	1	Custom	T033
588	RESPONS	managing	managing dil	12	100000589	0	2	1	Custom	T033
589	RESPONS	managing	managing person	15	100000590	0	2	1	Custom	T033
590	RESPONS	managing	managing spouse	15	100000591	0	2	1	Custom	T033
591	RESPONS	managing	managing children	17	100000592	0	2	1	Custom	T033
592	RESPONS	managing	managing child	14	100000593	0	2	1	Custom	T033
593	RESPONS	managing	managing relative	17	100000594	0	2	1	Custom	T033
594	RESPONS	managing	managing dpoa	13	100000595	0	2	1	Custom	T033
595	RESPONS	managing	managing pcp	12	100000596	0	2	1	Custom	T033
596	RESPONS	managing	managing caregiver	18	100000597	0	2	1	Custom	T033
597	RESPONS	managing	managing neighbor	17	100000598	0	2	1	Custom	T033
598	RESPONS	managing	managing neighbour	18	100000599	0	2	1	Custom	T033
599	RESPONS	managing	managing friend	15	100000600	0	2	1	Custom	T033
600	RESPONS	managed	managed family	14	100000601	0	2	1	Custom	T033
601	RESPONS	managed	managed son	11	100000602	0	2	1	Custom	T033
602	RESPONS	managed	managed wife	12	100000603	0	2	1	Custom	T033
603	RESPONS	managed	managed wf	10	100000604	0	2	1	Custom	T033
604	RESPONS	managed	managed husband	15	100000605	0	2	1	Custom	T033
605	RESPONS	managed	managed daughter	16	100000606	0	2	1	Custom	T033
606	RESPONS	managed	managed dtr	11	100000607	0	2	1	Custom	T033
607	RESPONS	managed	managed dtg	11	100000608	0	2	1	Custom	T033
608	RESPONS	managed	managed dil	11	100000609	0	2	1	Custom	T033
609	RESPONS	managed	managed person	14	100000610	0	2	1	Custom	T033
610	RESPONS	managed	managed spouse	14	100000611	0	2	1	Custom	T033
611	RESPONS	managed	managed children	16	100000612	0	2	1	Custom	T033
612	RESPONS	managed	managed child	13	100000613	0	2	1	Custom	T033
613	RESPONS	managed	managed relative	16	100000614	0	2	1	Custom	T033
614	RESPONS	managed	managed dpoa	12	100000615	0	2	1	Custom	T033
615	RESPONS	managed	managed pcp	11	100000616	0	2	1	Custom	T033
616	RESPONS	managed	managed caregiver	17	100000617	0	2	1	Custom	T033
617	RESPONS	managed	managed neighbor	16	100000618	0	2	1	Custom	T033
618	RESPONS	managed	managed neighbour	17	100000619	0	2	1	Custom	T033
619	RESPONS	managed	managed friend	14	100000620	0	2	1	Custom	T033
620	RESPONS	organization	organization family	19	100000621	0	2	1	Custom	T033
621	RESPONS	organization	organization son	16	100000622	0	2	1	Custom	T033
622	RESPONS	organization	organization wife	17	100000623	0	2	1	Custom	T033
623	RESPONS	organization	organization wf	15	100000624	0	2	1	Custom	T033
624	RESPONS	organization	organization husband	20	100000625	0	2	1	Custom	T033
625	RESPONS	organization	organization daughter	21	100000626	0	2	1	Custom	T033
626	RESPONS	organization	organization dtr	16	100000627	0	2	1	Custom	T033
627	RESPONS	organization	organization dtg	16	100000628	0	2	1	Custom	T033
628	RESPONS	organization	organization dil	16	100000629	0	2	1	Custom	T033
629	RESPONS	organization	organization person	19	100000630	0	2	1	Custom	T033
630	RESPONS	organization	organization spouse	19	100000631	0	2	1	Custom	T033
631	RESPONS	organization	organization children	21	100000632	0	2	1	Custom	T033
632	RESPONS	organization	organization child	18	100000633	0	2	1	Custom	T033
633	RESPONS	organization	organization relative	21	100000634	0	2	1	Custom	T033
634	RESPONS	organization	organization dpoa	17	100000635	0	2	1	Custom	T033
635	RESPONS	organization	organization pcp	16	100000636	0	2	1	Custom	T033
636	RESPONS	organization	organization caregiver	22	100000637	0	2	1	Custom	T033
637	RESPONS	organization	organization neighbor	21	100000638	0	2	1	Custom	T033
638	RESPONS	organization	organization neighbour	22	100000639	0	2	1	Custom	T033
639	RESPONS	organization	organization friend	19	100000640	0	2	1	Custom	T033
640	RESPONS	help	help family	11	100000641	0	2	1	Custom	T033
641	RESPONS	help	help son	8	100000642	0	2	1	Custom	T033
642	RESPONS	help	help wife	9	100000643	0	2	1	Custom	T033
643	RESPONS	help	help wf	7	100000644	0	2	1	Custom	T033
644	RESPONS	help	help husband	12	100000645	0	2	1	Custom	T033
645	RESPONS	help	help daughter	13	100000646	0	2	1	Custom	T033
646	RESPONS	help	help dtr	8	100000647	0	2	1	Custom	T033
647	RESPONS	help	help dtg	8	100000648	0	2	1	Custom	T033
648	RESPONS	help	help dil	8	100000649	0	2	1	Custom	T033
649	RESPONS	help	help person	11	100000650	0	2	1	Custom	T033
650	RESPONS	help	help spouse	11	100000651	0	2	1	Custom	T033
651	RESPONS	help	help children	13	100000652	0	2	1	Custom	T033
652	RESPONS	help	help child	10	100000653	0	2	1	Custom	T033
653	RESPONS	help	help relative	13	100000654	0	2	1	Custom	T033
654	RESPONS	help	help dpoa	9	100000655	0	2	1	Custom	T033
655	RESPONS	help	help pcp	8	100000656	0	2	1	Custom	T033
656	RESPONS	help	help caregiver	14	100000657	0	2	1	Custom	T033
657	RESPONS	help	help neighbor	13	100000658	0	2	1	Custom	T033
658	RESPONS	help	help neighbour	14	100000659	0	2	1	Custom	T033
659	RESPONS	help	help friend	11	100000660	0	2	1	Custom	T033
660	RESPONS	helping	helping family	14	100000661	0	2	1	Custom	T033
661	RESPONS	helping	helping son	11	100000662	0	2	1	Custom	T033
662	RESPONS	helping	helping wife	12	100000663	0	2	1	Custom	T033
663	RESPONS	helping	helping wf	10	100000664	0	2	1	Custom	T033
664	RESPONS	helping	helping husband	15	100000665	0	2	1	Custom	T033
665	RESPONS	helping	helping daughter	16	100000666	0	2	1	Custom	T033
666	RESPONS	helping	helping dtr	11	100000667	0	2	1	Custom	T033
667	RESPONS	helping	helping dtg	11	100000668	0	2	1	Custom	T033
668	RESPONS	helping	helping dil	11	100000669	0	2	1	Custom	T033
669	RESPONS	helping	helping person	14	100000670	0	2	1	Custom	T033
670	RESPONS	helping	helping spouse	14	100000671	0	2	1	Custom	T033
671	RESPONS	helping	helping children	16	100000672	0	2	1	Custom	T033
672	RESPONS	helping	helping child	13	100000673	0	2	1	Custom	T033
673	RESPONS	helping	helping relative	16	100000674	0	2	1	Custom	T033
674	RESPONS	helping	helping dpoa	12	100000675	0	2	1	Custom	T033
675	RESPONS	helping	helping pcp	11	100000676	0	2	1	Custom	T033
676	RESPONS	helping	helping caregiver	17	100000677	0	2	1	Custom	T033
677	RESPONS	helping	helping neighbor	16	100000678	0	2	1	Custom	T033
678	RESPONS	helping	helping neighbour	17	100000679	0	2	1	Custom	T033
679	RESPONS	helping	helping friend	14	100000680	0	2	1	Custom	T033
680	RESPONS	scheduling	scheduling family	17	100000681	0	2	1	Custom	T033
681	RESPONS	scheduling	scheduling son	14	100000682	0	2	1	Custom	T033
682	RESPONS	scheduling	scheduling wife	15	100000683	0	2	1	Custom	T033
683	RESPONS	scheduling	scheduling wf	13	100000684	0	2	1	Custom	T033
684	RESPONS	scheduling	scheduling husband	18	100000685	0	2	1	Custom	T033
685	RESPONS	scheduling	scheduling daughter	19	100000686	0	2	1	Custom	T033
686	RESPONS	scheduling	scheduling dtr	14	100000687	0	2	1	Custom	T033
687	RESPONS	scheduling	scheduling dtg	14	100000688	0	2	1	Custom	T033
688	RESPONS	scheduling	scheduling dil	14	100000689	0	2	1	Custom	T033
689	RESPONS	scheduling	scheduling person	17	100000690	0	2	1	Custom	T033
690	RESPONS	scheduling	scheduling spouse	17	100000691	0	2	1	Custom	T033
691	RESPONS	scheduling	scheduling children	19	100000692	0	2	1	Custom	T033
692	RESPONS	scheduling	scheduling child	16	100000693	0	2	1	Custom	T033
693	RESPONS	scheduling	scheduling relative	19	100000694	0	2	1	Custom	T033
694	RESPONS	scheduling	scheduling dpoa	15	100000695	0	2	1	Custom	T033
695	RESPONS	scheduling	scheduling pcp	14	100000696	0	2	1	Custom	T033
696	RESPONS	scheduling	scheduling caregiver	20	100000697	0	2	1	Custom	T033
697	RESPONS	scheduling	scheduling neighbor	19	100000698	0	2	1	Custom	T033
698	RESPONS	scheduling	scheduling neighbour	20	100000699	0	2	1	Custom	T033
699	RESPONS	scheduling	scheduling friend	17	100000700	0	2	1	Custom	T033
700	RESPONS	errand	errand family	13	100000701	0	2	1	Custom	T033
701	RESPONS	errand	errand son	10	100000702	0	2	1	Custom	T033
702	RESPONS	errand	errand wife	11	100000703	0	2	1	Custom	T033
703	RESPONS	errand	errand wf	9	100000704	0	2	1	Custom	T033
704	RESPONS	errand	errand husband	14	100000705	0	2	1	Custom	T033
705	RESPONS	errand	errand daughter	15	100000706	0	2	1	Custom	T033
706	RESPONS	errand	errand dtr	10	100000707	0	2	1	Custom	T033
707	RESPONS	errand	errand dtg	10	100000708	0	2	1	Custom	T033
708	RESPONS	errand	errand dil	10	100000709	0	2	1	Custom	T033
709	RESPONS	errand	errand person	13	100000710	0	2	1	Custom	T033
710	RESPONS	errand	errand spouse	13	100000711	0	2	1	Custom	T033
711	RESPONS	errand	errand children	15	100000712	0	2	1	Custom	T033
712	RESPONS	errand	errand child	12	100000713	0	2	1	Custom	T033
713	RESPONS	errand	errand relative	15	100000714	0	2	1	Custom	T033
714	RESPONS	errand	errand dpoa	11	100000715	0	2	1	Custom	T033
715	RESPONS	errand	errand pcp	10	100000716	0	2	1	Custom	T033
716	RESPONS	errand	errand caregiver	16	100000717	0	2	1	Custom	T033
717	RESPONS	errand	errand neighbor	15	100000718	0	2	1	Custom	T033
718	RESPONS	errand	errand neighbour	16	100000719	0	2	1	Custom	T033
719	RESPONS	errand	errand friend	13	100000720	0	2	1	Custom	T033
720	RESPONS	tries	tries to family	15	100000721	0	2	1	Custom	T033
721	RESPONS	tries	tries to son	12	100000722	0	2	1	Custom	T033
722	RESPONS	tries	tries to wife	13	100000723	0	2	1	Custom	T033
723	RESPONS	tries	tries to wf	11	100000724	0	2	1	Custom	T033
724	RESPONS	tries	tries to husband	16	100000725	0	2	1	Custom	T033
725	RESPONS	tries	tries to daughter	17	100000726	0	2	1	Custom	T033
726	RESPONS	tries	tries to dtr	12	100000727	0	2	1	Custom	T033
727	RESPONS	tries	tries to dtg	12	100000728	0	2	1	Custom	T033
728	RESPONS	tries	tries to dil	12	100000729	0	2	1	Custom	T033
729	RESPONS	tries	tries to person	15	100000730	0	2	1	Custom	T033
730	RESPONS	tries	tries to spouse	15	100000731	0	2	1	Custom	T033
731	RESPONS	tries	tries to children	17	100000732	0	2	1	Custom	T033
732	RESPONS	tries	tries to child	14	100000733	0	2	1	Custom	T033
733	RESPONS	tries	tries to relative	17	100000734	0	2	1	Custom	T033
734	RESPONS	tries	tries to dpoa	13	100000735	0	2	1	Custom	T033
735	RESPONS	tries	tries to pcp	12	100000736	0	2	1	Custom	T033
736	RESPONS	tries	tries to caregiver	18	100000737	0	2	1	Custom	T033
737	RESPONS	tries	tries to neighbor	17	100000738	0	2	1	Custom	T033
738	RESPONS	tries	tries to neighbour	18	100000739	0	2	1	Custom	T033
739	RESPONS	tries	tries to friend	15	100000740	0	2	1	Custom	T033
740	RESPONS	safety	safety family	13	100000741	0	2	1	Custom	T033
741	RESPONS	safety	safety son	10	100000742	0	2	1	Custom	T033
742	RESPONS	safety	safety wife	11	100000743	0	2	1	Custom	T033
743	RESPONS	safety	safety wf	9	100000744	0	2	1	Custom	T033
744	RESPONS	safety	safety husband	14	100000745	0	2	1	Custom	T033
745	RESPONS	safety	safety daughter	15	100000746	0	2	1	Custom	T033
746	RESPONS	safety	safety dtr	10	100000747	0	2	1	Custom	T033
747	RESPONS	safety	safety dtg	10	100000748	0	2	1	Custom	T033
748	RESPONS	safety	safety dil	10	100000749	0	2	1	Custom	T033
749	RESPONS	safety	safety person	13	100000750	0	2	1	Custom	T033
750	RESPONS	safety	safety spouse	13	100000751	0	2	1	Custom	T033
751	RESPONS	safety	safety children	15	100000752	0	2	1	Custom	T033
752	RESPONS	safety	safety child	12	100000753	0	2	1	Custom	T033
753	RESPONS	safety	safety relative	15	100000754	0	2	1	Custom	T033
754	RESPONS	safety	safety dpoa	11	100000755	0	2	1	Custom	T033
755	RESPONS	safety	safety pcp	10	100000756	0	2	1	Custom	T033
756	RESPONS	safety	safety caregiver	16	100000757	0	2	1	Custom	T033
757	RESPONS	safety	safety neighbor	15	100000758	0	2	1	Custom	T033
758	RESPONS	safety	safety neighbour	16	100000759	0	2	1	Custom	T033
759	RESPONS	safety	safety friend	13	100000760	0	2	1	Custom	T033
760	RESPONS	decline	decline decision	16	100000761	0	2	1	Custom	T033
761	RESPONS	decline	decline checkbook	17	100000762	0	2	1	Custom	T033
762	RESPONS	decline	decline bill	12	100000763	0	2	1	Custom	T033
763	RESPONS	decline	decline paying	14	100000764	0	2	1	Custom	T033
764	RESPONS	decline	decline power attorney	22	100000765	0	2	1	Custom	T033
765	RESPONS	decline	decline live	12	100000766	0	2	1	Custom	T033
766	RESPONS	decline	decline living	14	100000767	0	2	1	Custom	T033
767	RESPONS	decline	decline finance	15	100000768	0	2	1	Custom	T033
768	RESPONS	decline	decline financial	17	100000769	0	2	1	Custom	T033
769	RESPONS	decline	decline manage	14	100000770	0	2	1	Custom	T033
770	RESPONS	decline	decline managing	16	100000771	0	2	1	Custom	T033
771	RESPONS	decline	decline managed	15	100000772	0	2	1	Custom	T033
772	RESPONS	decline	decline organization	20	100000773	0	2	1	Custom	T033
773	RESPONS	decline	decline help	12	100000774	0	2	1	Custom	T033
774	RESPONS	decline	decline helping	15	100000775	0	2	1	Custom	T033
775	RESPONS	decline	decline scheduling	18	100000776	0	2	1	Custom	T033
776	RESPONS	decline	decline errand	14	100000777	0	2	1	Custom	T033
777	RESPONS	decline	decline tries to	16	100000778	0	2	1	Custom	T033
778	RESPONS	decline	decline safety	14	100000779	0	2	1	Custom	T033
779	RESPONS	declining	declining decision	18	100000780	0	2	1	Custom	T033
780	RESPONS	declining	declining checkbook	19	100000781	0	2	1	Custom	T033
781	RESPONS	declining	declining bill	14	100000782	0	2	1	Custom	T033
782	RESPONS	declining	declining paying	16	100000783	0	2	1	Custom	T033
783	RESPONS	declining	declining power attorney	24	100000784	0	2	1	Custom	T033
784	RESPONS	declining	declining live	14	100000785	0	2	1	Custom	T033
785	RESPONS	declining	declining living	16	100000786	0	2	1	Custom	T033
786	RESPONS	declining	declining finance	17	100000787	0	2	1	Custom	T033
787	RESPONS	declining	declining financial	19	100000788	0	2	1	Custom	T033
788	RESPONS	declining	declining manage	16	100000789	0	2	1	Custom	T033
789	RESPONS	declining	declining managing	18	100000790	0	2	1	Custom	T033
790	RESPONS	declining	declining managed	17	100000791	0	2	1	Custom	T033
791	RESPONS	declining	declining organization	22	100000792	0	2	1	Custom	T033
792	RESPONS	declining	declining help	14	100000793	0	2	1	Custom	T033
793	RESPONS	declining	declining helping	17	100000794	0	2	1	Custom	T033
794	RESPONS	declining	declining scheduling	20	100000795	0	2	1	Custom	T033
795	RESPONS	declining	declining errand	16	100000796	0	2	1	Custom	T033
796	RESPONS	declining	declining tries to	18	100000797	0	2	1	Custom	T033
797	RESPONS	declining	declining safety	16	100000798	0	2	1	Custom	T033
798	RESPONS	impairment	impairment decision	19	100000799	0	2	1	Custom	T033
799	RESPONS	impairment	impairment checkbook	20	100000800	0	2	1	Custom	T033
800	RESPONS	impairment	impairment bill	15	100000801	0	2	1	Custom	T033
801	RESPONS	impairment	impairment paying	17	100000802	0	2	1	Custom	T033
802	RESPONS	impairment	impairment power attorney	25	100000803	0	2	1	Custom	T033
803	RESPONS	impairment	impairment live	15	100000804	0	2	1	Custom	T033
804	RESPONS	impairment	impairment living	17	100000805	0	2	1	Custom	T033
805	RESPONS	impairment	impairment finance	18	100000806	0	2	1	Custom	T033
806	RESPONS	impairment	impairment financial	20	100000807	0	2	1	Custom	T033
807	RESPONS	impairment	impairment manage	17	100000808	0	2	1	Custom	T033
808	RESPONS	impairment	impairment managing	19	100000809	0	2	1	Custom	T033
809	RESPONS	impairment	impairment managed	18	100000810	0	2	1	Custom	T033
810	RESPONS	impairment	impairment organization	23	100000811	0	2	1	Custom	T033
811	RESPONS	impairment	impairment help	15	100000812	0	2	1	Custom	T033
812	RESPONS	impairment	impairment helping	18	100000813	0	2	1	Custom	T033
813	RESPONS	impairment	impairment scheduling	21	100000814	0	2	1	Custom	T033
814	RESPONS	impairment	impairment errand	17	100000815	0	2	1	Custom	T033
815	RESPONS	impairment	impairment tries to	19	100000816	0	2	1	Custom	T033
816	RESPONS	impairment	impairment safety	17	100000817	0	2	1	Custom	T033
817	RESPONS	difficult	difficult decision	18	100000818	0	2	1	Custom	T033
818	RESPONS	difficult	difficult checkbook	19	100000819	0	2	1	Custom	T033
819	RESPONS	difficult	difficult bill	14	100000820	0	2	1	Custom	T033
820	RESPONS	difficult	difficult paying	16	100000821	0	2	1	Custom	T033
821	RESPONS	difficult	difficult power attorney	24	100000822	0	2	1	Custom	T033
822	RESPONS	difficult	difficult live	14	100000823	0	2	1	Custom	T033
823	RESPONS	difficult	difficult living	16	100000824	0	2	1	Custom	T033
824	RESPONS	difficult	difficult finance	17	100000825	0	2	1	Custom	T033
825	RESPONS	difficult	difficult financial	19	100000826	0	2	1	Custom	T033
826	RESPONS	difficult	difficult manage	16	100000827	0	2	1	Custom	T033
827	RESPONS	difficult	difficult managing	18	100000828	0	2	1	Custom	T033
828	RESPONS	difficult	difficult managed	17	100000829	0	2	1	Custom	T033
829	RESPONS	difficult	difficult organization	22	100000830	0	2	1	Custom	T033
830	RESPONS	difficult	difficult help	14	100000831	0	2	1	Custom	T033
831	RESPONS	difficult	difficult helping	17	100000832	0	2	1	Custom	T033
832	RESPONS	difficult	difficult scheduling	20	100000833	0	2	1	Custom	T033
833	RESPONS	difficult	difficult errand	16	100000834	0	2	1	Custom	T033
834	RESPONS	difficult	difficult tries to	18	100000835	0	2	1	Custom	T033
835	RESPONS	difficult	difficult safety	16	100000836	0	2	1	Custom	T033
836	RESPONS	difficulty	difficulty decision	19	100000837	0	2	1	Custom	T033
837	RESPONS	difficulty	difficulty checkbook	20	100000838	0	2	1	Custom	T033
838	RESPONS	difficulty	difficulty bill	15	100000839	0	2	1	Custom	T033
839	RESPONS	difficulty	difficulty paying	17	100000840	0	2	1	Custom	T033
840	RESPONS	difficulty	difficulty power attorney	25	100000841	0	2	1	Custom	T033
841	RESPONS	difficulty	difficulty live	15	100000842	0	2	1	Custom	T033
842	RESPONS	difficulty	difficulty living	17	100000843	0	2	1	Custom	T033
843	RESPONS	difficulty	difficulty finance	18	100000844	0	2	1	Custom	T033
844	RESPONS	difficulty	difficulty financial	20	100000845	0	2	1	Custom	T033
845	RESPONS	difficulty	difficulty manage	17	100000846	0	2	1	Custom	T033
846	RESPONS	difficulty	difficulty managing	19	100000847	0	2	1	Custom	T033
847	RESPONS	difficulty	difficulty managed	18	100000848	0	2	1	Custom	T033
848	RESPONS	difficulty	difficulty organization	23	100000849	0	2	1	Custom	T033
849	RESPONS	difficulty	difficulty help	15	100000850	0	2	1	Custom	T033
850	RESPONS	difficulty	difficulty helping	18	100000851	0	2	1	Custom	T033
851	RESPONS	difficulty	difficulty scheduling	21	100000852	0	2	1	Custom	T033
852	RESPONS	difficulty	difficulty errand	17	100000853	0	2	1	Custom	T033
853	RESPONS	difficulty	difficulty tries to	19	100000854	0	2	1	Custom	T033
854	RESPONS	difficulty	difficulty safety	17	100000855	0	2	1	Custom	T033
855	RESPONS	trouble	trouble decision	16	100000856	0	2	1	Custom	T033
856	RESPONS	trouble	trouble checkbook	17	100000857	0	2	1	Custom	T033
857	RESPONS	trouble	trouble bill	12	100000858	0	2	1	Custom	T033
858	RESPONS	trouble	trouble paying	14	100000859	0	2	1	Custom	T033
859	RESPONS	trouble	trouble power attorney	22	100000860	0	2	1	Custom	T033
860	RESPONS	trouble	trouble live	12	100000861	0	2	1	Custom	T033
861	RESPONS	trouble	trouble living	14	100000862	0	2	1	Custom	T033
862	RESPONS	trouble	trouble finance	15	100000863	0	2	1	Custom	T033
863	RESPONS	trouble	trouble financial	17	100000864	0	2	1	Custom	T033
864	RESPONS	trouble	trouble manage	14	100000865	0	2	1	Custom	T033
865	RESPONS	trouble	trouble managing	16	100000866	0	2	1	Custom	T033
866	RESPONS	trouble	trouble managed	15	100000867	0	2	1	Custom	T033
867	RESPONS	trouble	trouble organization	20	100000868	0	2	1	Custom	T033
868	RESPONS	trouble	trouble help	12	100000869	0	2	1	Custom	T033
869	RESPONS	trouble	trouble helping	15	100000870	0	2	1	Custom	T033
870	RESPONS	trouble	trouble scheduling	18	100000871	0	2	1	Custom	T033
871	RESPONS	trouble	trouble errand	14	100000872	0	2	1	Custom	T033
872	RESPONS	trouble	trouble tries to	16	100000873	0	2	1	Custom	T033
873	RESPONS	trouble	trouble safety	14	100000874	0	2	1	Custom	T033
874	RESPONS	loss	loss decision	13	100000875	0	2	1	Custom	T033
875	RESPONS	loss	loss checkbook	14	100000876	0	2	1	Custom	T033
876	RESPONS	loss	loss bill	9	100000877	0	2	1	Custom	T033
877	RESPONS	loss	loss paying	11	100000878	0	2	1	Custom	T033
878	RESPONS	loss	loss power attorney	19	100000879	0	2	1	Custom	T033
879	RESPONS	loss	loss live	9	100000880	0	2	1	Custom	T033
880	RESPONS	loss	loss living	11	100000881	0	2	1	Custom	T033
881	RESPONS	loss	loss finance	12	100000882	0	2	1	Custom	T033
882	RESPONS	loss	loss financial	14	100000883	0	2	1	Custom	T033
883	RESPONS	loss	loss manage	11	100000884	0	2	1	Custom	T033
884	RESPONS	loss	loss managing	13	100000885	0	2	1	Custom	T033
885	RESPONS	loss	loss managed	12	100000886	0	2	1	Custom	T033
886	RESPONS	loss	loss organization	17	100000887	0	2	1	Custom	T033
887	RESPONS	loss	loss help	9	100000888	0	2	1	Custom	T033
888	RESPONS	loss	loss helping	12	100000889	0	2	1	Custom	T033
889	RESPONS	loss	loss scheduling	15	100000890	0	2	1	Custom	T033
890	RESPONS	loss	loss errand	11	100000891	0	2	1	Custom	T033
891	RESPONS	loss	loss tries to	13	100000892	0	2	1	Custom	T033
892	RESPONS	loss	loss safety	11	100000893	0	2	1	Custom	T033
893	RESPONS	problem	problem decision	16	100000894	0	2	1	Custom	T033
894	RESPONS	problem	problem checkbook	17	100000895	0	2	1	Custom	T033
895	RESPONS	problem	problem bill	12	100000896	0	2	1	Custom	T033
896	RESPONS	problem	problem paying	14	100000897	0	2	1	Custom	T033
897	RESPONS	problem	problem power attorney	22	100000898	0	2	1	Custom	T033
898	RESPONS	problem	problem live	12	100000899	0	2	1	Custom	T033
899	RESPONS	problem	problem living	14	100000900	0	2	1	Custom	T033
900	RESPONS	problem	problem finance	15	100000901	0	2	1	Custom	T033
901	RESPONS	problem	problem financial	17	100000902	0	2	1	Custom	T033
902	RESPONS	problem	problem manage	14	100000903	0	2	1	Custom	T033
903	RESPONS	problem	problem managing	16	100000904	0	2	1	Custom	T033
904	RESPONS	problem	problem managed	15	100000905	0	2	1	Custom	T033
905	RESPONS	problem	problem organization	20	100000906	0	2	1	Custom	T033
906	RESPONS	problem	problem help	12	100000907	0	2	1	Custom	T033
907	RESPONS	problem	problem helping	15	100000908	0	2	1	Custom	T033
908	RESPONS	problem	problem scheduling	18	100000909	0	2	1	Custom	T033
909	RESPONS	problem	problem errand	14	100000910	0	2	1	Custom	T033
910	RESPONS	problem	problem tries to	16	100000911	0	2	1	Custom	T033
911	RESPONS	problem	problem safety	14	100000912	0	2	1	Custom	T033
912	RESPONS	lesson	lesson decision	15	100000913	0	2	1	Custom	T033
913	RESPONS	lesson	lesson checkbook	16	100000914	0	2	1	Custom	T033
914	RESPONS	lesson	lesson bill	11	100000915	0	2	1	Custom	T033
915	RESPONS	lesson	lesson paying	13	100000916	0	2	1	Custom	T033
916	RESPONS	lesson	lesson power attorney	21	100000917	0	2	1	Custom	T033
917	RESPONS	lesson	lesson live	11	100000918	0	2	1	Custom	T033
918	RESPONS	lesson	lesson living	13	100000919	0	2	1	Custom	T033
919	RESPONS	lesson	lesson finance	14	100000920	0	2	1	Custom	T033
920	RESPONS	lesson	lesson financial	16	100000921	0	2	1	Custom	T033
921	RESPONS	lesson	lesson manage	13	100000922	0	2	1	Custom	T033
922	RESPONS	lesson	lesson managing	15	100000923	0	2	1	Custom	T033
923	RESPONS	lesson	lesson managed	14	100000924	0	2	1	Custom	T033
924	RESPONS	lesson	lesson organization	19	100000925	0	2	1	Custom	T033
925	RESPONS	lesson	lesson help	11	100000926	0	2	1	Custom	T033
926	RESPONS	lesson	lesson helping	14	100000927	0	2	1	Custom	T033
927	RESPONS	lesson	lesson scheduling	17	100000928	0	2	1	Custom	T033
928	RESPONS	lesson	lesson errand	13	100000929	0	2	1	Custom	T033
929	RESPONS	lesson	lesson tries to	15	100000930	0	2	1	Custom	T033
930	RESPONS	lesson	lesson safety	13	100000931	0	2	1	Custom	T033
931	RESPONS	eval	eval decision	13	100000932	0	2	1	Custom	T033
932	RESPONS	eval	eval checkbook	14	100000933	0	2	1	Custom	T033
933	RESPONS	eval	eval bill	9	100000934	0	2	1	Custom	T033
934	RESPONS	eval	eval paying	11	100000935	0	2	1	Custom	T033
935	RESPONS	eval	eval power attorney	19	100000936	0	2	1	Custom	T033
936	RESPONS	eval	eval live	9	100000937	0	2	1	Custom	T033
937	RESPONS	eval	eval living	11	100000938	0	2	1	Custom	T033
938	RESPONS	eval	eval finance	12	100000939	0	2	1	Custom	T033
939	RESPONS	eval	eval financial	14	100000940	0	2	1	Custom	T033
940	RESPONS	eval	eval manage	11	100000941	0	2	1	Custom	T033
941	RESPONS	eval	eval managing	13	100000942	0	2	1	Custom	T033
942	RESPONS	eval	eval managed	12	100000943	0	2	1	Custom	T033
943	RESPONS	eval	eval organization	17	100000944	0	2	1	Custom	T033
944	RESPONS	eval	eval help	9	100000945	0	2	1	Custom	T033
945	RESPONS	eval	eval helping	12	100000946	0	2	1	Custom	T033
946	RESPONS	eval	eval scheduling	15	100000947	0	2	1	Custom	T033
947	RESPONS	eval	eval errand	11	100000948	0	2	1	Custom	T033
948	RESPONS	eval	eval tries to	13	100000949	0	2	1	Custom	T033
949	RESPONS	eval	eval safety	11	100000950	0	2	1	Custom	T033
950	RESPONS	evaluation	evaluation decision	19	100000951	0	2	1	Custom	T033
951	RESPONS	evaluation	evaluation checkbook	20	100000952	0	2	1	Custom	T033
952	RESPONS	evaluation	evaluation bill	15	100000953	0	2	1	Custom	T033
953	RESPONS	evaluation	evaluation paying	17	100000954	0	2	1	Custom	T033
954	RESPONS	evaluation	evaluation power attorney	25	100000955	0	2	1	Custom	T033
955	RESPONS	evaluation	evaluation live	15	100000956	0	2	1	Custom	T033
956	RESPONS	evaluation	evaluation living	17	100000957	0	2	1	Custom	T033
957	RESPONS	evaluation	evaluation finance	18	100000958	0	2	1	Custom	T033
958	RESPONS	evaluation	evaluation financial	20	100000959	0	2	1	Custom	T033
959	RESPONS	evaluation	evaluation manage	17	100000960	0	2	1	Custom	T033
960	RESPONS	evaluation	evaluation managing	19	100000961	0	2	1	Custom	T033
961	RESPONS	evaluation	evaluation managed	18	100000962	0	2	1	Custom	T033
962	RESPONS	evaluation	evaluation organization	23	100000963	0	2	1	Custom	T033
963	RESPONS	evaluation	evaluation help	15	100000964	0	2	1	Custom	T033
964	RESPONS	evaluation	evaluation helping	18	100000965	0	2	1	Custom	T033
965	RESPONS	evaluation	evaluation scheduling	21	100000966	0	2	1	Custom	T033
966	RESPONS	evaluation	evaluation errand	17	100000967	0	2	1	Custom	T033
967	RESPONS	evaluation	evaluation tries to	19	100000968	0	2	1	Custom	T033
968	RESPONS	evaluation	evaluation safety	17	100000969	0	2	1	Custom	T033
969	RESPONS	lapse	lapse decision	14	100000970	0	2	1	Custom	T033
970	RESPONS	lapse	lapse checkbook	15	100000971	0	2	1	Custom	T033
971	RESPONS	lapse	lapse bill	10	100000972	0	2	1	Custom	T033
972	RESPONS	lapse	lapse paying	12	100000973	0	2	1	Custom	T033
973	RESPONS	lapse	lapse power attorney	20	100000974	0	2	1	Custom	T033
974	RESPONS	lapse	lapse live	10	100000975	0	2	1	Custom	T033
975	RESPONS	lapse	lapse living	12	100000976	0	2	1	Custom	T033
976	RESPONS	lapse	lapse finance	13	100000977	0	2	1	Custom	T033
977	RESPONS	lapse	lapse financial	15	100000978	0	2	1	Custom	T033
978	RESPONS	lapse	lapse manage	12	100000979	0	2	1	Custom	T033
979	RESPONS	lapse	lapse managing	14	100000980	0	2	1	Custom	T033
980	RESPONS	lapse	lapse managed	13	100000981	0	2	1	Custom	T033
981	RESPONS	lapse	lapse organization	18	100000982	0	2	1	Custom	T033
982	RESPONS	lapse	lapse help	10	100000983	0	2	1	Custom	T033
983	RESPONS	lapse	lapse helping	13	100000984	0	2	1	Custom	T033
984	RESPONS	lapse	lapse scheduling	16	100000985	0	2	1	Custom	T033
985	RESPONS	lapse	lapse errand	12	100000986	0	2	1	Custom	T033
986	RESPONS	lapse	lapse tries to	14	100000987	0	2	1	Custom	T033
987	RESPONS	lapse	lapse safety	12	100000988	0	2	1	Custom	T033
988	RESPONS	defect	defect decision	15	100000989	0	2	1	Custom	T033
989	RESPONS	defect	defect checkbook	16	100000990	0	2	1	Custom	T033
990	RESPONS	defect	defect bill	11	100000991	0	2	1	Custom	T033
991	RESPONS	defect	defect paying	13	100000992	0	2	1	Custom	T033
992	RESPONS	defect	defect power attorney	21	100000993	0	2	1	Custom	T033
993	RESPONS	defect	defect live	11	100000994	0	2	1	Custom	T033
994	RESPONS	defect	defect living	13	100000995	0	2	1	Custom	T033
995	RESPONS	defect	defect finance	14	100000996	0	2	1	Custom	T033
996	RESPONS	defect	defect financial	16	100000997	0	2	1	Custom	T033
997	RESPONS	defect	defect manage	13	100000998	0	2	1	Custom	T033
998	RESPONS	defect	defect managing	15	100000999	0	2	1	Custom	T033
999	RESPONS	defect	defect managed	14	100001000	0	2	1	Custom	T033
1000	RESPONS	defect	defect organization	19	100001001	0	2	1	Custom	T033
1001	RESPONS	defect	defect help	11	100001002	0	2	1	Custom	T033
1002	RESPONS	defect	defect helping	14	100001003	0	2	1	Custom	T033
1003	RESPONS	defect	defect scheduling	17	100001004	0	2	1	Custom	T033
1004	RESPONS	defect	defect errand	13	100001005	0	2	1	Custom	T033
1005	RESPONS	defect	defect tries to	15	100001006	0	2	1	Custom	T033
1006	RESPONS	defect	defect safety	13	100001007	0	2	1	Custom	T033
1007	RESPONS	deficit	deficit decision	16	100001008	0	2	1	Custom	T033
1008	RESPONS	deficit	deficit checkbook	17	100001009	0	2	1	Custom	T033
1009	RESPONS	deficit	deficit bill	12	100001010	0	2	1	Custom	T033
1010	RESPONS	deficit	deficit paying	14	100001011	0	2	1	Custom	T033
1011	RESPONS	deficit	deficit power attorney	22	100001012	0	2	1	Custom	T033
1012	RESPONS	deficit	deficit live	12	100001013	0	2	1	Custom	T033
1013	RESPONS	deficit	deficit living	14	100001014	0	2	1	Custom	T033
1014	RESPONS	deficit	deficit finance	15	100001015	0	2	1	Custom	T033
1015	RESPONS	deficit	deficit financial	17	100001016	0	2	1	Custom	T033
1016	RESPONS	deficit	deficit manage	14	100001017	0	2	1	Custom	T033
1017	RESPONS	deficit	deficit managing	16	100001018	0	2	1	Custom	T033
1018	RESPONS	deficit	deficit managed	15	100001019	0	2	1	Custom	T033
1019	RESPONS	deficit	deficit organization	20	100001020	0	2	1	Custom	T033
1020	RESPONS	deficit	deficit help	12	100001021	0	2	1	Custom	T033
1021	RESPONS	deficit	deficit helping	15	100001022	0	2	1	Custom	T033
1022	RESPONS	deficit	deficit scheduling	18	100001023	0	2	1	Custom	T033
1023	RESPONS	deficit	deficit errand	14	100001024	0	2	1	Custom	T033
1024	RESPONS	deficit	deficit tries to	16	100001025	0	2	1	Custom	T033
1025	RESPONS	deficit	deficit safety	14	100001026	0	2	1	Custom	T033
1026	RESPONS	losing	losing decision	15	100001027	0	2	1	Custom	T033
1027	RESPONS	losing	losing checkbook	16	100001028	0	2	1	Custom	T033
1028	RESPONS	losing	losing bill	11	100001029	0	2	1	Custom	T033
1029	RESPONS	losing	losing paying	13	100001030	0	2	1	Custom	T033
1030	RESPONS	losing	losing power attorney	21	100001031	0	2	1	Custom	T033
1031	RESPONS	losing	losing live	11	100001032	0	2	1	Custom	T033
1032	RESPONS	losing	losing living	13	100001033	0	2	1	Custom	T033
1033	RESPONS	losing	losing finance	14	100001034	0	2	1	Custom	T033
1034	RESPONS	losing	losing financial	16	100001035	0	2	1	Custom	T033
1035	RESPONS	losing	losing manage	13	100001036	0	2	1	Custom	T033
1036	RESPONS	losing	losing managing	15	100001037	0	2	1	Custom	T033
1037	RESPONS	losing	losing managed	14	100001038	0	2	1	Custom	T033
1038	RESPONS	losing	losing organization	19	100001039	0	2	1	Custom	T033
1039	RESPONS	losing	losing help	11	100001040	0	2	1	Custom	T033
1040	RESPONS	losing	losing helping	14	100001041	0	2	1	Custom	T033
1041	RESPONS	losing	losing scheduling	17	100001042	0	2	1	Custom	T033
1042	RESPONS	losing	losing errand	13	100001043	0	2	1	Custom	T033
1043	RESPONS	losing	losing tries to	15	100001044	0	2	1	Custom	T033
1044	RESPONS	losing	losing safety	13	100001045	0	2	1	Custom	T033
1045	RESPONS	loosing	loosing decision	16	100001046	0	2	1	Custom	T033
1046	RESPONS	loosing	loosing checkbook	17	100001047	0	2	1	Custom	T033
1047	RESPONS	loosing	loosing bill	12	100001048	0	2	1	Custom	T033
1048	RESPONS	loosing	loosing paying	14	100001049	0	2	1	Custom	T033
1049	RESPONS	loosing	loosing power attorney	22	100001050	0	2	1	Custom	T033
1050	RESPONS	loosing	loosing live	12	100001051	0	2	1	Custom	T033
1051	RESPONS	loosing	loosing living	14	100001052	0	2	1	Custom	T033
1052	RESPONS	loosing	loosing finance	15	100001053	0	2	1	Custom	T033
1053	RESPONS	loosing	loosing financial	17	100001054	0	2	1	Custom	T033
1054	RESPONS	loosing	loosing manage	14	100001055	0	2	1	Custom	T033
1055	RESPONS	loosing	loosing managing	16	100001056	0	2	1	Custom	T033
1056	RESPONS	loosing	loosing managed	15	100001057	0	2	1	Custom	T033
1057	RESPONS	loosing	loosing organization	20	100001058	0	2	1	Custom	T033
1058	RESPONS	loosing	loosing help	12	100001059	0	2	1	Custom	T033
1059	RESPONS	loosing	loosing helping	15	100001060	0	2	1	Custom	T033
1060	RESPONS	loosing	loosing scheduling	18	100001061	0	2	1	Custom	T033
1061	RESPONS	loosing	loosing errand	14	100001062	0	2	1	Custom	T033
1062	RESPONS	loosing	loosing tries to	16	100001063	0	2	1	Custom	T033
1063	RESPONS	loosing	loosing safety	14	100001064	0	2	1	Custom	T033
1064	RESPONS	hard	hard decision	13	100001065	0	2	1	Custom	T033
1065	RESPONS	hard	hard checkbook	14	100001066	0	2	1	Custom	T033
1066	RESPONS	hard	hard bill	9	100001067	0	2	1	Custom	T033
1067	RESPONS	hard	hard paying	11	100001068	0	2	1	Custom	T033
1068	RESPONS	hard	hard power attorney	19	100001069	0	2	1	Custom	T033
1069	RESPONS	hard	hard live	9	100001070	0	2	1	Custom	T033
1070	RESPONS	hard	hard living	11	100001071	0	2	1	Custom	T033
1071	RESPONS	hard	hard finance	12	100001072	0	2	1	Custom	T033
1072	RESPONS	hard	hard financial	14	100001073	0	2	1	Custom	T033
1073	RESPONS	hard	hard manage	11	100001074	0	2	1	Custom	T033
1074	RESPONS	hard	hard managing	13	100001075	0	2	1	Custom	T033
1075	RESPONS	hard	hard managed	12	100001076	0	2	1	Custom	T033
1076	RESPONS	hard	hard organization	17	100001077	0	2	1	Custom	T033
1077	RESPONS	hard	hard help	9	100001078	0	2	1	Custom	T033
1078	RESPONS	hard	hard helping	12	100001079	0	2	1	Custom	T033
1079	RESPONS	hard	hard scheduling	15	100001080	0	2	1	Custom	T033
1080	RESPONS	hard	hard errand	11	100001081	0	2	1	Custom	T033
1081	RESPONS	hard	hard tries to	13	100001082	0	2	1	Custom	T033
1082	RESPONS	hard	hard safety	11	100001083	0	2	1	Custom	T033
1083	RESPONS	poor	poor decision	13	100001084	0	2	1	Custom	T033
1084	RESPONS	poor	poor checkbook	14	100001085	0	2	1	Custom	T033
1085	RESPONS	poor	poor bill	9	100001086	0	2	1	Custom	T033
1086	RESPONS	poor	poor paying	11	100001087	0	2	1	Custom	T033
1087	RESPONS	poor	poor power attorney	19	100001088	0	2	1	Custom	T033
1088	RESPONS	poor	poor live	9	100001089	0	2	1	Custom	T033
1089	RESPONS	poor	poor living	11	100001090	0	2	1	Custom	T033
1090	RESPONS	poor	poor finance	12	100001091	0	2	1	Custom	T033
1091	RESPONS	poor	poor financial	14	100001092	0	2	1	Custom	T033
1092	RESPONS	poor	poor manage	11	100001093	0	2	1	Custom	T033
1093	RESPONS	poor	poor managing	13	100001094	0	2	1	Custom	T033
1094	RESPONS	poor	poor managed	12	100001095	0	2	1	Custom	T033
1095	RESPONS	poor	poor organization	17	100001096	0	2	1	Custom	T033
1096	RESPONS	poor	poor help	9	100001097	0	2	1	Custom	T033
1097	RESPONS	poor	poor helping	12	100001098	0	2	1	Custom	T033
1098	RESPONS	poor	poor scheduling	15	100001099	0	2	1	Custom	T033
1099	RESPONS	poor	poor errand	11	100001100	0	2	1	Custom	T033
1100	RESPONS	poor	poor tries to	13	100001101	0	2	1	Custom	T033
1101	RESPONS	poor	poor safety	11	100001102	0	2	1	Custom	T033
1102	RESPONS	worse	worse decision	14	100001103	0	2	1	Custom	T033
1103	RESPONS	worse	worse checkbook	15	100001104	0	2	1	Custom	T033
1104	RESPONS	worse	worse bill	10	100001105	0	2	1	Custom	T033
1105	RESPONS	worse	worse paying	12	100001106	0	2	1	Custom	T033
1106	RESPONS	worse	worse power attorney	20	100001107	0	2	1	Custom	T033
1107	RESPONS	worse	worse live	10	100001108	0	2	1	Custom	T033
1108	RESPONS	worse	worse living	12	100001109	0	2	1	Custom	T033
1109	RESPONS	worse	worse finance	13	100001110	0	2	1	Custom	T033
1110	RESPONS	worse	worse financial	15	100001111	0	2	1	Custom	T033
1111	RESPONS	worse	worse manage	12	100001112	0	2	1	Custom	T033
1112	RESPONS	worse	worse managing	14	100001113	0	2	1	Custom	T033
1113	RESPONS	worse	worse managed	13	100001114	0	2	1	Custom	T033
1114	RESPONS	worse	worse organization	18	100001115	0	2	1	Custom	T033
1115	RESPONS	worse	worse help	10	100001116	0	2	1	Custom	T033
1116	RESPONS	worse	worse helping	13	100001117	0	2	1	Custom	T033
1117	RESPONS	worse	worse scheduling	16	100001118	0	2	1	Custom	T033
1118	RESPONS	worse	worse errand	12	100001119	0	2	1	Custom	T033
1119	RESPONS	worse	worse tries to	14	100001120	0	2	1	Custom	T033
1120	RESPONS	worse	worse safety	12	100001121	0	2	1	Custom	T033
1121	RESPONS	worsen	worsen decision	15	100001122	0	2	1	Custom	T033
1122	RESPONS	worsen	worsen checkbook	16	100001123	0	2	1	Custom	T033
1123	RESPONS	worsen	worsen bill	11	100001124	0	2	1	Custom	T033
1124	RESPONS	worsen	worsen paying	13	100001125	0	2	1	Custom	T033
1125	RESPONS	worsen	worsen power attorney	21	100001126	0	2	1	Custom	T033
1126	RESPONS	worsen	worsen live	11	100001127	0	2	1	Custom	T033
1127	RESPONS	worsen	worsen living	13	100001128	0	2	1	Custom	T033
1128	RESPONS	worsen	worsen finance	14	100001129	0	2	1	Custom	T033
1129	RESPONS	worsen	worsen financial	16	100001130	0	2	1	Custom	T033
1130	RESPONS	worsen	worsen manage	13	100001131	0	2	1	Custom	T033
1131	RESPONS	worsen	worsen managing	15	100001132	0	2	1	Custom	T033
1132	RESPONS	worsen	worsen managed	14	100001133	0	2	1	Custom	T033
1133	RESPONS	worsen	worsen organization	19	100001134	0	2	1	Custom	T033
1134	RESPONS	worsen	worsen help	11	100001135	0	2	1	Custom	T033
1135	RESPONS	worsen	worsen helping	14	100001136	0	2	1	Custom	T033
1136	RESPONS	worsen	worsen scheduling	17	100001137	0	2	1	Custom	T033
1137	RESPONS	worsen	worsen errand	13	100001138	0	2	1	Custom	T033
1138	RESPONS	worsen	worsen tries to	15	100001139	0	2	1	Custom	T033
1139	RESPONS	worsen	worsen safety	13	100001140	0	2	1	Custom	T033
1140	RESPONS	worsened	worsened decision	17	100001141	0	2	1	Custom	T033
1141	RESPONS	worsened	worsened checkbook	18	100001142	0	2	1	Custom	T033
1142	RESPONS	worsened	worsened bill	13	100001143	0	2	1	Custom	T033
1143	RESPONS	worsened	worsened paying	15	100001144	0	2	1	Custom	T033
1144	RESPONS	worsened	worsened power attorney	23	100001145	0	2	1	Custom	T033
1145	RESPONS	worsened	worsened live	13	100001146	0	2	1	Custom	T033
1146	RESPONS	worsened	worsened living	15	100001147	0	2	1	Custom	T033
1147	RESPONS	worsened	worsened finance	16	100001148	0	2	1	Custom	T033
1148	RESPONS	worsened	worsened financial	18	100001149	0	2	1	Custom	T033
1149	RESPONS	worsened	worsened manage	15	100001150	0	2	1	Custom	T033
1150	RESPONS	worsened	worsened managing	17	100001151	0	2	1	Custom	T033
1151	RESPONS	worsened	worsened managed	16	100001152	0	2	1	Custom	T033
1152	RESPONS	worsened	worsened organization	21	100001153	0	2	1	Custom	T033
1153	RESPONS	worsened	worsened help	13	100001154	0	2	1	Custom	T033
1154	RESPONS	worsened	worsened helping	16	100001155	0	2	1	Custom	T033
1155	RESPONS	worsened	worsened scheduling	19	100001156	0	2	1	Custom	T033
1156	RESPONS	worsened	worsened errand	15	100001157	0	2	1	Custom	T033
1157	RESPONS	worsened	worsened tries to	17	100001158	0	2	1	Custom	T033
1158	RESPONS	worsened	worsened safety	15	100001159	0	2	1	Custom	T033
1159	RESPONS	worsening	worsening decision	18	100001160	0	2	1	Custom	T033
1160	RESPONS	worsening	worsening checkbook	19	100001161	0	2	1	Custom	T033
1161	RESPONS	worsening	worsening bill	14	100001162	0	2	1	Custom	T033
1162	RESPONS	worsening	worsening paying	16	100001163	0	2	1	Custom	T033
1163	RESPONS	worsening	worsening power attorney	24	100001164	0	2	1	Custom	T033
1164	RESPONS	worsening	worsening live	14	100001165	0	2	1	Custom	T033
1165	RESPONS	worsening	worsening living	16	100001166	0	2	1	Custom	T033
1166	RESPONS	worsening	worsening finance	17	100001167	0	2	1	Custom	T033
1167	RESPONS	worsening	worsening financial	19	100001168	0	2	1	Custom	T033
1168	RESPONS	worsening	worsening manage	16	100001169	0	2	1	Custom	T033
1169	RESPONS	worsening	worsening managing	18	100001170	0	2	1	Custom	T033
1170	RESPONS	worsening	worsening managed	17	100001171	0	2	1	Custom	T033
1171	RESPONS	worsening	worsening organization	22	100001172	0	2	1	Custom	T033
1172	RESPONS	worsening	worsening help	14	100001173	0	2	1	Custom	T033
1173	RESPONS	worsening	worsening helping	17	100001174	0	2	1	Custom	T033
1174	RESPONS	worsening	worsening scheduling	20	100001175	0	2	1	Custom	T033
1175	RESPONS	worsening	worsening errand	16	100001176	0	2	1	Custom	T033
1176	RESPONS	worsening	worsening tries to	18	100001177	0	2	1	Custom	T033
1177	RESPONS	worsening	worsening safety	16	100001178	0	2	1	Custom	T033
1178	RESPONS	change	change decision	15	100001179	0	2	1	Custom	T033
1179	RESPONS	change	change checkbook	16	100001180	0	2	1	Custom	T033
1180	RESPONS	change	change bill	11	100001181	0	2	1	Custom	T033
1181	RESPONS	change	change paying	13	100001182	0	2	1	Custom	T033
1182	RESPONS	change	change power attorney	21	100001183	0	2	1	Custom	T033
1183	RESPONS	change	change live	11	100001184	0	2	1	Custom	T033
1184	RESPONS	change	change living	13	100001185	0	2	1	Custom	T033
1185	RESPONS	change	change finance	14	100001186	0	2	1	Custom	T033
1186	RESPONS	change	change financial	16	100001187	0	2	1	Custom	T033
1187	RESPONS	change	change manage	13	100001188	0	2	1	Custom	T033
1188	RESPONS	change	change managing	15	100001189	0	2	1	Custom	T033
1189	RESPONS	change	change managed	14	100001190	0	2	1	Custom	T033
1190	RESPONS	change	change organization	19	100001191	0	2	1	Custom	T033
1191	RESPONS	change	change help	11	100001192	0	2	1	Custom	T033
1192	RESPONS	change	change helping	14	100001193	0	2	1	Custom	T033
1193	RESPONS	change	change scheduling	17	100001194	0	2	1	Custom	T033
1194	RESPONS	change	change errand	13	100001195	0	2	1	Custom	T033
1195	RESPONS	change	change tries to	15	100001196	0	2	1	Custom	T033
1196	RESPONS	change	change safety	13	100001197	0	2	1	Custom	T033
1197	RESPONS	changes	changes decision	16	100001198	0	2	1	Custom	T033
1198	RESPONS	changes	changes checkbook	17	100001199	0	2	1	Custom	T033
1199	RESPONS	changes	changes bill	12	100001200	0	2	1	Custom	T033
1200	RESPONS	changes	changes paying	14	100001201	0	2	1	Custom	T033
1201	RESPONS	changes	changes power attorney	22	100001202	0	2	1	Custom	T033
1202	RESPONS	changes	changes live	12	100001203	0	2	1	Custom	T033
1203	RESPONS	changes	changes living	14	100001204	0	2	1	Custom	T033
1204	RESPONS	changes	changes finance	15	100001205	0	2	1	Custom	T033
1205	RESPONS	changes	changes financial	17	100001206	0	2	1	Custom	T033
1206	RESPONS	changes	changes manage	14	100001207	0	2	1	Custom	T033
1207	RESPONS	changes	changes managing	16	100001208	0	2	1	Custom	T033
1208	RESPONS	changes	changes managed	15	100001209	0	2	1	Custom	T033
1209	RESPONS	changes	changes organization	20	100001210	0	2	1	Custom	T033
1210	RESPONS	changes	changes help	12	100001211	0	2	1	Custom	T033
1211	RESPONS	changes	changes helping	15	100001212	0	2	1	Custom	T033
1212	RESPONS	changes	changes scheduling	18	100001213	0	2	1	Custom	T033
1213	RESPONS	changes	changes errand	14	100001214	0	2	1	Custom	T033
1214	RESPONS	changes	changes tries to	16	100001215	0	2	1	Custom	T033
1215	RESPONS	changes	changes safety	14	100001216	0	2	1	Custom	T033
1216	RESPONS	changing	changing decision	17	100001217	0	2	1	Custom	T033
1217	RESPONS	changing	changing checkbook	18	100001218	0	2	1	Custom	T033
1218	RESPONS	changing	changing bill	13	100001219	0	2	1	Custom	T033
1219	RESPONS	changing	changing paying	15	100001220	0	2	1	Custom	T033
1220	RESPONS	changing	changing power attorney	23	100001221	0	2	1	Custom	T033
1221	RESPONS	changing	changing live	13	100001222	0	2	1	Custom	T033
1222	RESPONS	changing	changing living	15	100001223	0	2	1	Custom	T033
1223	RESPONS	changing	changing finance	16	100001224	0	2	1	Custom	T033
1224	RESPONS	changing	changing financial	18	100001225	0	2	1	Custom	T033
1225	RESPONS	changing	changing manage	15	100001226	0	2	1	Custom	T033
1226	RESPONS	changing	changing managing	17	100001227	0	2	1	Custom	T033
1227	RESPONS	changing	changing managed	16	100001228	0	2	1	Custom	T033
1228	RESPONS	changing	changing organization	21	100001229	0	2	1	Custom	T033
1229	RESPONS	changing	changing help	13	100001230	0	2	1	Custom	T033
1230	RESPONS	changing	changing helping	16	100001231	0	2	1	Custom	T033
1231	RESPONS	changing	changing scheduling	19	100001232	0	2	1	Custom	T033
1232	RESPONS	changing	changing errand	15	100001233	0	2	1	Custom	T033
1233	RESPONS	changing	changing tries to	17	100001234	0	2	1	Custom	T033
1234	RESPONS	changing	changing safety	15	100001235	0	2	1	Custom	T033
1235	RESPONS	lack	lack decision	13	100001236	0	2	1	Custom	T033
1236	RESPONS	lack	lack checkbook	14	100001237	0	2	1	Custom	T033
1237	RESPONS	lack	lack bill	9	100001238	0	2	1	Custom	T033
1238	RESPONS	lack	lack paying	11	100001239	0	2	1	Custom	T033
1239	RESPONS	lack	lack power attorney	19	100001240	0	2	1	Custom	T033
1240	RESPONS	lack	lack live	9	100001241	0	2	1	Custom	T033
1241	RESPONS	lack	lack living	11	100001242	0	2	1	Custom	T033
1242	RESPONS	lack	lack finance	12	100001243	0	2	1	Custom	T033
1243	RESPONS	lack	lack financial	14	100001244	0	2	1	Custom	T033
1244	RESPONS	lack	lack manage	11	100001245	0	2	1	Custom	T033
1245	RESPONS	lack	lack managing	13	100001246	0	2	1	Custom	T033
1246	RESPONS	lack	lack managed	12	100001247	0	2	1	Custom	T033
1247	RESPONS	lack	lack organization	17	100001248	0	2	1	Custom	T033
1248	RESPONS	lack	lack help	9	100001249	0	2	1	Custom	T033
1249	RESPONS	lack	lack helping	12	100001250	0	2	1	Custom	T033
1250	RESPONS	lack	lack scheduling	15	100001251	0	2	1	Custom	T033
1251	RESPONS	lack	lack errand	11	100001252	0	2	1	Custom	T033
1252	RESPONS	lack	lack tries to	13	100001253	0	2	1	Custom	T033
1253	RESPONS	lack	lack safety	11	100001254	0	2	1	Custom	T033
1254	RESPONS	decision	decision decline	16	100001255	0	2	1	Custom	T033
1255	RESPONS	decision	decision declining	18	100001256	0	2	1	Custom	T033
1256	RESPONS	decision	decision impairment	19	100001257	0	2	1	Custom	T033
1257	RESPONS	decision	decision difficult	18	100001258	0	2	1	Custom	T033
1258	RESPONS	decision	decision difficulty	19	100001259	0	2	1	Custom	T033
1259	RESPONS	decision	decision trouble	16	100001260	0	2	1	Custom	T033
1260	RESPONS	decision	decision loss	13	100001261	0	2	1	Custom	T033
1261	RESPONS	decision	decision problem	16	100001262	0	2	1	Custom	T033
1262	RESPONS	decision	decision lesson	15	100001263	0	2	1	Custom	T033
1263	RESPONS	decision	decision eval	13	100001264	0	2	1	Custom	T033
1264	RESPONS	decision	decision evaluation	19	100001265	0	2	1	Custom	T033
1265	RESPONS	decision	decision lapse	14	100001266	0	2	1	Custom	T033
1266	RESPONS	decision	decision defect	15	100001267	0	2	1	Custom	T033
1267	RESPONS	decision	decision deficit	16	100001268	0	2	1	Custom	T033
1268	RESPONS	decision	decision losing	15	100001269	0	2	1	Custom	T033
1269	RESPONS	decision	decision loosing	16	100001270	0	2	1	Custom	T033
1270	RESPONS	decision	decision hard	13	100001271	0	2	1	Custom	T033
1271	RESPONS	decision	decision poor	13	100001272	0	2	1	Custom	T033
1272	RESPONS	decision	decision worse	14	100001273	0	2	1	Custom	T033
1273	RESPONS	decision	decision worsen	15	100001274	0	2	1	Custom	T033
1274	RESPONS	decision	decision worsened	17	100001275	0	2	1	Custom	T033
1275	RESPONS	decision	decision worsening	18	100001276	0	2	1	Custom	T033
1276	RESPONS	decision	decision change	15	100001277	0	2	1	Custom	T033
1277	RESPONS	decision	decision changes	16	100001278	0	2	1	Custom	T033
1278	RESPONS	decision	decision changing	17	100001279	0	2	1	Custom	T033
1279	RESPONS	decision	decision lack	13	100001280	0	2	1	Custom	T033
1280	RESPONS	checkbook	checkbook decline	17	100001281	0	2	1	Custom	T033
1281	RESPONS	checkbook	checkbook declining	19	100001282	0	2	1	Custom	T033
1282	RESPONS	checkbook	checkbook impairment	20	100001283	0	2	1	Custom	T033
1283	RESPONS	checkbook	checkbook difficult	19	100001284	0	2	1	Custom	T033
1284	RESPONS	checkbook	checkbook difficulty	20	100001285	0	2	1	Custom	T033
1285	RESPONS	checkbook	checkbook trouble	17	100001286	0	2	1	Custom	T033
1286	RESPONS	checkbook	checkbook loss	14	100001287	0	2	1	Custom	T033
1287	RESPONS	checkbook	checkbook problem	17	100001288	0	2	1	Custom	T033
1288	RESPONS	checkbook	checkbook lesson	16	100001289	0	2	1	Custom	T033
1289	RESPONS	checkbook	checkbook eval	14	100001290	0	2	1	Custom	T033
1290	RESPONS	checkbook	checkbook evaluation	20	100001291	0	2	1	Custom	T033
1291	RESPONS	checkbook	checkbook lapse	15	100001292	0	2	1	Custom	T033
1292	RESPONS	checkbook	checkbook defect	16	100001293	0	2	1	Custom	T033
1293	RESPONS	checkbook	checkbook deficit	17	100001294	0	2	1	Custom	T033
1294	RESPONS	checkbook	checkbook losing	16	100001295	0	2	1	Custom	T033
1295	RESPONS	checkbook	checkbook loosing	17	100001296	0	2	1	Custom	T033
1296	RESPONS	checkbook	checkbook hard	14	100001297	0	2	1	Custom	T033
1297	RESPONS	checkbook	checkbook poor	14	100001298	0	2	1	Custom	T033
1298	RESPONS	checkbook	checkbook worse	15	100001299	0	2	1	Custom	T033
1299	RESPONS	checkbook	checkbook worsen	16	100001300	0	2	1	Custom	T033
1300	RESPONS	checkbook	checkbook worsened	18	100001301	0	2	1	Custom	T033
1301	RESPONS	checkbook	checkbook worsening	19	100001302	0	2	1	Custom	T033
1302	RESPONS	checkbook	checkbook change	16	100001303	0	2	1	Custom	T033
1303	RESPONS	checkbook	checkbook changes	17	100001304	0	2	1	Custom	T033
1304	RESPONS	checkbook	checkbook changing	18	100001305	0	2	1	Custom	T033
1305	RESPONS	checkbook	checkbook lack	14	100001306	0	2	1	Custom	T033
1306	RESPONS	bill	bill decline	12	100001307	0	2	1	Custom	T033
1307	RESPONS	bill	bill declining	14	100001308	0	2	1	Custom	T033
1308	RESPONS	bill	bill impairment	15	100001309	0	2	1	Custom	T033
1309	RESPONS	bill	bill difficult	14	100001310	0	2	1	Custom	T033
1310	RESPONS	bill	bill difficulty	15	100001311	0	2	1	Custom	T033
1311	RESPONS	bill	bill trouble	12	100001312	0	2	1	Custom	T033
1312	RESPONS	bill	bill loss	9	100001313	0	2	1	Custom	T033
1313	RESPONS	bill	bill problem	12	100001314	0	2	1	Custom	T033
1314	RESPONS	bill	bill lesson	11	100001315	0	2	1	Custom	T033
1315	RESPONS	bill	bill eval	9	100001316	0	2	1	Custom	T033
1316	RESPONS	bill	bill evaluation	15	100001317	0	2	1	Custom	T033
1317	RESPONS	bill	bill lapse	10	100001318	0	2	1	Custom	T033
1318	RESPONS	bill	bill defect	11	100001319	0	2	1	Custom	T033
1319	RESPONS	bill	bill deficit	12	100001320	0	2	1	Custom	T033
1320	RESPONS	bill	bill losing	11	100001321	0	2	1	Custom	T033
1321	RESPONS	bill	bill loosing	12	100001322	0	2	1	Custom	T033
1322	RESPONS	bill	bill hard	9	100001323	0	2	1	Custom	T033
1323	RESPONS	bill	bill poor	9	100001324	0	2	1	Custom	T033
1324	RESPONS	bill	bill worse	10	100001325	0	2	1	Custom	T033
1325	RESPONS	bill	bill worsen	11	100001326	0	2	1	Custom	T033
1326	RESPONS	bill	bill worsened	13	100001327	0	2	1	Custom	T033
1327	RESPONS	bill	bill worsening	14	100001328	0	2	1	Custom	T033
1328	RESPONS	bill	bill change	11	100001329	0	2	1	Custom	T033
1329	RESPONS	bill	bill changes	12	100001330	0	2	1	Custom	T033
1330	RESPONS	bill	bill changing	13	100001331	0	2	1	Custom	T033
1331	RESPONS	bill	bill lack	9	100001332	0	2	1	Custom	T033
1332	RESPONS	paying	paying decline	14	100001333	0	2	1	Custom	T033
1333	RESPONS	paying	paying declining	16	100001334	0	2	1	Custom	T033
1334	RESPONS	paying	paying impairment	17	100001335	0	2	1	Custom	T033
1335	RESPONS	paying	paying difficult	16	100001336	0	2	1	Custom	T033
1336	RESPONS	paying	paying difficulty	17	100001337	0	2	1	Custom	T033
1337	RESPONS	paying	paying trouble	14	100001338	0	2	1	Custom	T033
1338	RESPONS	paying	paying loss	11	100001339	0	2	1	Custom	T033
1339	RESPONS	paying	paying problem	14	100001340	0	2	1	Custom	T033
1340	RESPONS	paying	paying lesson	13	100001341	0	2	1	Custom	T033
1341	RESPONS	paying	paying eval	11	100001342	0	2	1	Custom	T033
1342	RESPONS	paying	paying evaluation	17	100001343	0	2	1	Custom	T033
1343	RESPONS	paying	paying lapse	12	100001344	0	2	1	Custom	T033
1344	RESPONS	paying	paying defect	13	100001345	0	2	1	Custom	T033
1345	RESPONS	paying	paying deficit	14	100001346	0	2	1	Custom	T033
1346	RESPONS	paying	paying losing	13	100001347	0	2	1	Custom	T033
1347	RESPONS	paying	paying loosing	14	100001348	0	2	1	Custom	T033
1348	RESPONS	paying	paying hard	11	100001349	0	2	1	Custom	T033
1349	RESPONS	paying	paying poor	11	100001350	0	2	1	Custom	T033
1350	RESPONS	paying	paying worse	12	100001351	0	2	1	Custom	T033
1351	RESPONS	paying	paying worsen	13	100001352	0	2	1	Custom	T033
1352	RESPONS	paying	paying worsened	15	100001353	0	2	1	Custom	T033
1353	RESPONS	paying	paying worsening	16	100001354	0	2	1	Custom	T033
1354	RESPONS	paying	paying change	13	100001355	0	2	1	Custom	T033
1355	RESPONS	paying	paying changes	14	100001356	0	2	1	Custom	T033
1356	RESPONS	paying	paying changing	15	100001357	0	2	1	Custom	T033
1357	RESPONS	paying	paying lack	11	100001358	0	2	1	Custom	T033
1358	RESPONS	power	power attorney decline	22	100001359	0	2	1	Custom	T033
1359	RESPONS	power	power attorney declining	24	100001360	0	2	1	Custom	T033
1360	RESPONS	power	power attorney impairment	25	100001361	0	2	1	Custom	T033
1361	RESPONS	power	power attorney difficult	24	100001362	0	2	1	Custom	T033
1362	RESPONS	power	power attorney difficulty	25	100001363	0	2	1	Custom	T033
1363	RESPONS	power	power attorney trouble	22	100001364	0	2	1	Custom	T033
1364	RESPONS	power	power attorney loss	19	100001365	0	2	1	Custom	T033
1365	RESPONS	power	power attorney problem	22	100001366	0	2	1	Custom	T033
1366	RESPONS	power	power attorney lesson	21	100001367	0	2	1	Custom	T033
1367	RESPONS	power	power attorney eval	19	100001368	0	2	1	Custom	T033
1368	RESPONS	power	power attorney evaluation	25	100001369	0	2	1	Custom	T033
1369	RESPONS	power	power attorney lapse	20	100001370	0	2	1	Custom	T033
1370	RESPONS	power	power attorney defect	21	100001371	0	2	1	Custom	T033
1371	RESPONS	power	power attorney deficit	22	100001372	0	2	1	Custom	T033
1372	RESPONS	power	power attorney losing	21	100001373	0	2	1	Custom	T033
1373	RESPONS	power	power attorney loosing	22	100001374	0	2	1	Custom	T033
1374	RESPONS	power	power attorney hard	19	100001375	0	2	1	Custom	T033
1375	RESPONS	power	power attorney poor	19	100001376	0	2	1	Custom	T033
1376	RESPONS	power	power attorney worse	20	100001377	0	2	1	Custom	T033
1377	RESPONS	power	power attorney worsen	21	100001378	0	2	1	Custom	T033
1378	RESPONS	power	power attorney worsened	23	100001379	0	2	1	Custom	T033
1379	RESPONS	power	power attorney worsening	24	100001380	0	2	1	Custom	T033
1380	RESPONS	power	power attorney change	21	100001381	0	2	1	Custom	T033
1381	RESPONS	power	power attorney changes	22	100001382	0	2	1	Custom	T033
1382	RESPONS	power	power attorney changing	23	100001383	0	2	1	Custom	T033
1383	RESPONS	power	power attorney lack	19	100001384	0	2	1	Custom	T033
1384	RESPONS	live	live decline	12	100001385	0	2	1	Custom	T033
1385	RESPONS	live	live declining	14	100001386	0	2	1	Custom	T033
1386	RESPONS	live	live impairment	15	100001387	0	2	1	Custom	T033
1387	RESPONS	live	live difficult	14	100001388	0	2	1	Custom	T033
1388	RESPONS	live	live difficulty	15	100001389	0	2	1	Custom	T033
1389	RESPONS	live	live trouble	12	100001390	0	2	1	Custom	T033
1390	RESPONS	live	live loss	9	100001391	0	2	1	Custom	T033
1391	RESPONS	live	live problem	12	100001392	0	2	1	Custom	T033
1392	RESPONS	live	live lesson	11	100001393	0	2	1	Custom	T033
1393	RESPONS	live	live eval	9	100001394	0	2	1	Custom	T033
1394	RESPONS	live	live evaluation	15	100001395	0	2	1	Custom	T033
1395	RESPONS	live	live lapse	10	100001396	0	2	1	Custom	T033
1396	RESPONS	live	live defect	11	100001397	0	2	1	Custom	T033
1397	RESPONS	live	live deficit	12	100001398	0	2	1	Custom	T033
1398	RESPONS	live	live losing	11	100001399	0	2	1	Custom	T033
1399	RESPONS	live	live loosing	12	100001400	0	2	1	Custom	T033
1400	RESPONS	live	live hard	9	100001401	0	2	1	Custom	T033
1401	RESPONS	live	live poor	9	100001402	0	2	1	Custom	T033
1402	RESPONS	live	live worse	10	100001403	0	2	1	Custom	T033
1403	RESPONS	live	live worsen	11	100001404	0	2	1	Custom	T033
1404	RESPONS	live	live worsened	13	100001405	0	2	1	Custom	T033
1405	RESPONS	live	live worsening	14	100001406	0	2	1	Custom	T033
1406	RESPONS	live	live change	11	100001407	0	2	1	Custom	T033
1407	RESPONS	live	live changes	12	100001408	0	2	1	Custom	T033
1408	RESPONS	live	live changing	13	100001409	0	2	1	Custom	T033
1409	RESPONS	live	live lack	9	100001410	0	2	1	Custom	T033
1410	RESPONS	living	living decline	14	100001411	0	2	1	Custom	T033
1411	RESPONS	living	living declining	16	100001412	0	2	1	Custom	T033
1412	RESPONS	living	living impairment	17	100001413	0	2	1	Custom	T033
1413	RESPONS	living	living difficult	16	100001414	0	2	1	Custom	T033
1414	RESPONS	living	living difficulty	17	100001415	0	2	1	Custom	T033
1415	RESPONS	living	living trouble	14	100001416	0	2	1	Custom	T033
1416	RESPONS	living	living loss	11	100001417	0	2	1	Custom	T033
1417	RESPONS	living	living problem	14	100001418	0	2	1	Custom	T033
1418	RESPONS	living	living lesson	13	100001419	0	2	1	Custom	T033
1419	RESPONS	living	living eval	11	100001420	0	2	1	Custom	T033
1420	RESPONS	living	living evaluation	17	100001421	0	2	1	Custom	T033
1421	RESPONS	living	living lapse	12	100001422	0	2	1	Custom	T033
1422	RESPONS	living	living defect	13	100001423	0	2	1	Custom	T033
1423	RESPONS	living	living deficit	14	100001424	0	2	1	Custom	T033
1424	RESPONS	living	living losing	13	100001425	0	2	1	Custom	T033
1425	RESPONS	living	living loosing	14	100001426	0	2	1	Custom	T033
1426	RESPONS	living	living hard	11	100001427	0	2	1	Custom	T033
1427	RESPONS	living	living poor	11	100001428	0	2	1	Custom	T033
1428	RESPONS	living	living worse	12	100001429	0	2	1	Custom	T033
1429	RESPONS	living	living worsen	13	100001430	0	2	1	Custom	T033
1430	RESPONS	living	living worsened	15	100001431	0	2	1	Custom	T033
1431	RESPONS	living	living worsening	16	100001432	0	2	1	Custom	T033
1432	RESPONS	living	living change	13	100001433	0	2	1	Custom	T033
1433	RESPONS	living	living changes	14	100001434	0	2	1	Custom	T033
1434	RESPONS	living	living changing	15	100001435	0	2	1	Custom	T033
1435	RESPONS	living	living lack	11	100001436	0	2	1	Custom	T033
1436	RESPONS	finance	finance decline	15	100001437	0	2	1	Custom	T033
1437	RESPONS	finance	finance declining	17	100001438	0	2	1	Custom	T033
1438	RESPONS	finance	finance impairment	18	100001439	0	2	1	Custom	T033
1439	RESPONS	finance	finance difficult	17	100001440	0	2	1	Custom	T033
1440	RESPONS	finance	finance difficulty	18	100001441	0	2	1	Custom	T033
1441	RESPONS	finance	finance trouble	15	100001442	0	2	1	Custom	T033
1442	RESPONS	finance	finance loss	12	100001443	0	2	1	Custom	T033
1443	RESPONS	finance	finance problem	15	100001444	0	2	1	Custom	T033
1444	RESPONS	finance	finance lesson	14	100001445	0	2	1	Custom	T033
1445	RESPONS	finance	finance eval	12	100001446	0	2	1	Custom	T033
1446	RESPONS	finance	finance evaluation	18	100001447	0	2	1	Custom	T033
1447	RESPONS	finance	finance lapse	13	100001448	0	2	1	Custom	T033
1448	RESPONS	finance	finance defect	14	100001449	0	2	1	Custom	T033
1449	RESPONS	finance	finance deficit	15	100001450	0	2	1	Custom	T033
1450	RESPONS	finance	finance losing	14	100001451	0	2	1	Custom	T033
1451	RESPONS	finance	finance loosing	15	100001452	0	2	1	Custom	T033
1452	RESPONS	finance	finance hard	12	100001453	0	2	1	Custom	T033
1453	RESPONS	finance	finance poor	12	100001454	0	2	1	Custom	T033
1454	RESPONS	finance	finance worse	13	100001455	0	2	1	Custom	T033
1455	RESPONS	finance	finance worsen	14	100001456	0	2	1	Custom	T033
1456	RESPONS	finance	finance worsened	16	100001457	0	2	1	Custom	T033
1457	RESPONS	finance	finance worsening	17	100001458	0	2	1	Custom	T033
1458	RESPONS	finance	finance change	14	100001459	0	2	1	Custom	T033
1459	RESPONS	finance	finance changes	15	100001460	0	2	1	Custom	T033
1460	RESPONS	finance	finance changing	16	100001461	0	2	1	Custom	T033
1461	RESPONS	finance	finance lack	12	100001462	0	2	1	Custom	T033
1462	RESPONS	financial	financial decline	17	100001463	0	2	1	Custom	T033
1463	RESPONS	financial	financial declining	19	100001464	0	2	1	Custom	T033
1464	RESPONS	financial	financial impairment	20	100001465	0	2	1	Custom	T033
1465	RESPONS	financial	financial difficult	19	100001466	0	2	1	Custom	T033
1466	RESPONS	financial	financial difficulty	20	100001467	0	2	1	Custom	T033
1467	RESPONS	financial	financial trouble	17	100001468	0	2	1	Custom	T033
1468	RESPONS	financial	financial loss	14	100001469	0	2	1	Custom	T033
1469	RESPONS	financial	financial problem	17	100001470	0	2	1	Custom	T033
1470	RESPONS	financial	financial lesson	16	100001471	0	2	1	Custom	T033
1471	RESPONS	financial	financial eval	14	100001472	0	2	1	Custom	T033
1472	RESPONS	financial	financial evaluation	20	100001473	0	2	1	Custom	T033
1473	RESPONS	financial	financial lapse	15	100001474	0	2	1	Custom	T033
1474	RESPONS	financial	financial defect	16	100001475	0	2	1	Custom	T033
1475	RESPONS	financial	financial deficit	17	100001476	0	2	1	Custom	T033
1476	RESPONS	financial	financial losing	16	100001477	0	2	1	Custom	T033
1477	RESPONS	financial	financial loosing	17	100001478	0	2	1	Custom	T033
1478	RESPONS	financial	financial hard	14	100001479	0	2	1	Custom	T033
1479	RESPONS	financial	financial poor	14	100001480	0	2	1	Custom	T033
1480	RESPONS	financial	financial worse	15	100001481	0	2	1	Custom	T033
1481	RESPONS	financial	financial worsen	16	100001482	0	2	1	Custom	T033
1482	RESPONS	financial	financial worsened	18	100001483	0	2	1	Custom	T033
1483	RESPONS	financial	financial worsening	19	100001484	0	2	1	Custom	T033
1484	RESPONS	financial	financial change	16	100001485	0	2	1	Custom	T033
1485	RESPONS	financial	financial changes	17	100001486	0	2	1	Custom	T033
1486	RESPONS	financial	financial changing	18	100001487	0	2	1	Custom	T033
1487	RESPONS	financial	financial lack	14	100001488	0	2	1	Custom	T033
1488	RESPONS	manage	manage decline	14	100001489	0	2	1	Custom	T033
1489	RESPONS	manage	manage declining	16	100001490	0	2	1	Custom	T033
1490	RESPONS	manage	manage impairment	17	100001491	0	2	1	Custom	T033
1491	RESPONS	manage	manage difficult	16	100001492	0	2	1	Custom	T033
1492	RESPONS	manage	manage difficulty	17	100001493	0	2	1	Custom	T033
1493	RESPONS	manage	manage trouble	14	100001494	0	2	1	Custom	T033
1494	RESPONS	manage	manage loss	11	100001495	0	2	1	Custom	T033
1495	RESPONS	manage	manage problem	14	100001496	0	2	1	Custom	T033
1496	RESPONS	manage	manage lesson	13	100001497	0	2	1	Custom	T033
1497	RESPONS	manage	manage eval	11	100001498	0	2	1	Custom	T033
1498	RESPONS	manage	manage evaluation	17	100001499	0	2	1	Custom	T033
1499	RESPONS	manage	manage lapse	12	100001500	0	2	1	Custom	T033
1500	RESPONS	manage	manage defect	13	100001501	0	2	1	Custom	T033
1501	RESPONS	manage	manage deficit	14	100001502	0	2	1	Custom	T033
1502	RESPONS	manage	manage losing	13	100001503	0	2	1	Custom	T033
1503	RESPONS	manage	manage loosing	14	100001504	0	2	1	Custom	T033
1504	RESPONS	manage	manage hard	11	100001505	0	2	1	Custom	T033
1505	RESPONS	manage	manage poor	11	100001506	0	2	1	Custom	T033
1506	RESPONS	manage	manage worse	12	100001507	0	2	1	Custom	T033
1507	RESPONS	manage	manage worsen	13	100001508	0	2	1	Custom	T033
1508	RESPONS	manage	manage worsened	15	100001509	0	2	1	Custom	T033
1509	RESPONS	manage	manage worsening	16	100001510	0	2	1	Custom	T033
1510	RESPONS	manage	manage change	13	100001511	0	2	1	Custom	T033
1511	RESPONS	manage	manage changes	14	100001512	0	2	1	Custom	T033
1512	RESPONS	manage	manage changing	15	100001513	0	2	1	Custom	T033
1513	RESPONS	manage	manage lack	11	100001514	0	2	1	Custom	T033
1514	RESPONS	managing	managing decline	16	100001515	0	2	1	Custom	T033
1515	RESPONS	managing	managing declining	18	100001516	0	2	1	Custom	T033
1516	RESPONS	managing	managing impairment	19	100001517	0	2	1	Custom	T033
1517	RESPONS	managing	managing difficult	18	100001518	0	2	1	Custom	T033
1518	RESPONS	managing	managing difficulty	19	100001519	0	2	1	Custom	T033
1519	RESPONS	managing	managing trouble	16	100001520	0	2	1	Custom	T033
1520	RESPONS	managing	managing loss	13	100001521	0	2	1	Custom	T033
1521	RESPONS	managing	managing problem	16	100001522	0	2	1	Custom	T033
1522	RESPONS	managing	managing lesson	15	100001523	0	2	1	Custom	T033
1523	RESPONS	managing	managing eval	13	100001524	0	2	1	Custom	T033
1524	RESPONS	managing	managing evaluation	19	100001525	0	2	1	Custom	T033
1525	RESPONS	managing	managing lapse	14	100001526	0	2	1	Custom	T033
1526	RESPONS	managing	managing defect	15	100001527	0	2	1	Custom	T033
1527	RESPONS	managing	managing deficit	16	100001528	0	2	1	Custom	T033
1528	RESPONS	managing	managing losing	15	100001529	0	2	1	Custom	T033
1529	RESPONS	managing	managing loosing	16	100001530	0	2	1	Custom	T033
1530	RESPONS	managing	managing hard	13	100001531	0	2	1	Custom	T033
1531	RESPONS	managing	managing poor	13	100001532	0	2	1	Custom	T033
1532	RESPONS	managing	managing worse	14	100001533	0	2	1	Custom	T033
1533	RESPONS	managing	managing worsen	15	100001534	0	2	1	Custom	T033
1534	RESPONS	managing	managing worsened	17	100001535	0	2	1	Custom	T033
1535	RESPONS	managing	managing worsening	18	100001536	0	2	1	Custom	T033
1536	RESPONS	managing	managing change	15	100001537	0	2	1	Custom	T033
1537	RESPONS	managing	managing changes	16	100001538	0	2	1	Custom	T033
1538	RESPONS	managing	managing changing	17	100001539	0	2	1	Custom	T033
1539	RESPONS	managing	managing lack	13	100001540	0	2	1	Custom	T033
1540	RESPONS	managed	managed decline	15	100001541	0	2	1	Custom	T033
1541	RESPONS	managed	managed declining	17	100001542	0	2	1	Custom	T033
1542	RESPONS	managed	managed impairment	18	100001543	0	2	1	Custom	T033
1543	RESPONS	managed	managed difficult	17	100001544	0	2	1	Custom	T033
1544	RESPONS	managed	managed difficulty	18	100001545	0	2	1	Custom	T033
1545	RESPONS	managed	managed trouble	15	100001546	0	2	1	Custom	T033
1546	RESPONS	managed	managed loss	12	100001547	0	2	1	Custom	T033
1547	RESPONS	managed	managed problem	15	100001548	0	2	1	Custom	T033
1548	RESPONS	managed	managed lesson	14	100001549	0	2	1	Custom	T033
1549	RESPONS	managed	managed eval	12	100001550	0	2	1	Custom	T033
1550	RESPONS	managed	managed evaluation	18	100001551	0	2	1	Custom	T033
1551	RESPONS	managed	managed lapse	13	100001552	0	2	1	Custom	T033
1552	RESPONS	managed	managed defect	14	100001553	0	2	1	Custom	T033
1553	RESPONS	managed	managed deficit	15	100001554	0	2	1	Custom	T033
1554	RESPONS	managed	managed losing	14	100001555	0	2	1	Custom	T033
1555	RESPONS	managed	managed loosing	15	100001556	0	2	1	Custom	T033
1556	RESPONS	managed	managed hard	12	100001557	0	2	1	Custom	T033
1557	RESPONS	managed	managed poor	12	100001558	0	2	1	Custom	T033
1558	RESPONS	managed	managed worse	13	100001559	0	2	1	Custom	T033
1559	RESPONS	managed	managed worsen	14	100001560	0	2	1	Custom	T033
1560	RESPONS	managed	managed worsened	16	100001561	0	2	1	Custom	T033
1561	RESPONS	managed	managed worsening	17	100001562	0	2	1	Custom	T033
1562	RESPONS	managed	managed change	14	100001563	0	2	1	Custom	T033
1563	RESPONS	managed	managed changes	15	100001564	0	2	1	Custom	T033
1564	RESPONS	managed	managed changing	16	100001565	0	2	1	Custom	T033
1565	RESPONS	managed	managed lack	12	100001566	0	2	1	Custom	T033
1566	RESPONS	organization	organization decline	20	100001567	0	2	1	Custom	T033
1567	RESPONS	organization	organization declining	22	100001568	0	2	1	Custom	T033
1568	RESPONS	organization	organization impairment	23	100001569	0	2	1	Custom	T033
1569	RESPONS	organization	organization difficult	22	100001570	0	2	1	Custom	T033
1570	RESPONS	organization	organization difficulty	23	100001571	0	2	1	Custom	T033
1571	RESPONS	organization	organization trouble	20	100001572	0	2	1	Custom	T033
1572	RESPONS	organization	organization loss	17	100001573	0	2	1	Custom	T033
1573	RESPONS	organization	organization problem	20	100001574	0	2	1	Custom	T033
1574	RESPONS	organization	organization lesson	19	100001575	0	2	1	Custom	T033
1575	RESPONS	organization	organization eval	17	100001576	0	2	1	Custom	T033
1576	RESPONS	organization	organization evaluation	23	100001577	0	2	1	Custom	T033
1577	RESPONS	organization	organization lapse	18	100001578	0	2	1	Custom	T033
1578	RESPONS	organization	organization defect	19	100001579	0	2	1	Custom	T033
1579	RESPONS	organization	organization deficit	20	100001580	0	2	1	Custom	T033
1580	RESPONS	organization	organization losing	19	100001581	0	2	1	Custom	T033
1581	RESPONS	organization	organization loosing	20	100001582	0	2	1	Custom	T033
1582	RESPONS	organization	organization hard	17	100001583	0	2	1	Custom	T033
1583	RESPONS	organization	organization poor	17	100001584	0	2	1	Custom	T033
1584	RESPONS	organization	organization worse	18	100001585	0	2	1	Custom	T033
1585	RESPONS	organization	organization worsen	19	100001586	0	2	1	Custom	T033
1586	RESPONS	organization	organization worsened	21	100001587	0	2	1	Custom	T033
1587	RESPONS	organization	organization worsening	22	100001588	0	2	1	Custom	T033
1588	RESPONS	organization	organization change	19	100001589	0	2	1	Custom	T033
1589	RESPONS	organization	organization changes	20	100001590	0	2	1	Custom	T033
1590	RESPONS	organization	organization changing	21	100001591	0	2	1	Custom	T033
1591	RESPONS	organization	organization lack	17	100001592	0	2	1	Custom	T033
1592	RESPONS	help	help decline	12	100001593	0	2	1	Custom	T033
1593	RESPONS	help	help declining	14	100001594	0	2	1	Custom	T033
1594	RESPONS	help	help impairment	15	100001595	0	2	1	Custom	T033
1595	RESPONS	help	help difficult	14	100001596	0	2	1	Custom	T033
1596	RESPONS	help	help difficulty	15	100001597	0	2	1	Custom	T033
1597	RESPONS	help	help trouble	12	100001598	0	2	1	Custom	T033
1598	RESPONS	help	help loss	9	100001599	0	2	1	Custom	T033
1599	RESPONS	help	help problem	12	100001600	0	2	1	Custom	T033
1600	RESPONS	help	help lesson	11	100001601	0	2	1	Custom	T033
1601	RESPONS	help	help eval	9	100001602	0	2	1	Custom	T033
1602	RESPONS	help	help evaluation	15	100001603	0	2	1	Custom	T033
1603	RESPONS	help	help lapse	10	100001604	0	2	1	Custom	T033
1604	RESPONS	help	help defect	11	100001605	0	2	1	Custom	T033
1605	RESPONS	help	help deficit	12	100001606	0	2	1	Custom	T033
1606	RESPONS	help	help losing	11	100001607	0	2	1	Custom	T033
1607	RESPONS	help	help loosing	12	100001608	0	2	1	Custom	T033
1608	RESPONS	help	help hard	9	100001609	0	2	1	Custom	T033
1609	RESPONS	help	help poor	9	100001610	0	2	1	Custom	T033
1610	RESPONS	help	help worse	10	100001611	0	2	1	Custom	T033
1611	RESPONS	help	help worsen	11	100001612	0	2	1	Custom	T033
1612	RESPONS	help	help worsened	13	100001613	0	2	1	Custom	T033
1613	RESPONS	help	help worsening	14	100001614	0	2	1	Custom	T033
1614	RESPONS	help	help change	11	100001615	0	2	1	Custom	T033
1615	RESPONS	help	help changes	12	100001616	0	2	1	Custom	T033
1616	RESPONS	help	help changing	13	100001617	0	2	1	Custom	T033
1617	RESPONS	help	help lack	9	100001618	0	2	1	Custom	T033
1618	RESPONS	helping	helping decline	15	100001619	0	2	1	Custom	T033
1619	RESPONS	helping	helping declining	17	100001620	0	2	1	Custom	T033
1620	RESPONS	helping	helping impairment	18	100001621	0	2	1	Custom	T033
1621	RESPONS	helping	helping difficult	17	100001622	0	2	1	Custom	T033
1622	RESPONS	helping	helping difficulty	18	100001623	0	2	1	Custom	T033
1623	RESPONS	helping	helping trouble	15	100001624	0	2	1	Custom	T033
1624	RESPONS	helping	helping loss	12	100001625	0	2	1	Custom	T033
1625	RESPONS	helping	helping problem	15	100001626	0	2	1	Custom	T033
1626	RESPONS	helping	helping lesson	14	100001627	0	2	1	Custom	T033
1627	RESPONS	helping	helping eval	12	100001628	0	2	1	Custom	T033
1628	RESPONS	helping	helping evaluation	18	100001629	0	2	1	Custom	T033
1629	RESPONS	helping	helping lapse	13	100001630	0	2	1	Custom	T033
1630	RESPONS	helping	helping defect	14	100001631	0	2	1	Custom	T033
1631	RESPONS	helping	helping deficit	15	100001632	0	2	1	Custom	T033
1632	RESPONS	helping	helping losing	14	100001633	0	2	1	Custom	T033
1633	RESPONS	helping	helping loosing	15	100001634	0	2	1	Custom	T033
1634	RESPONS	helping	helping hard	12	100001635	0	2	1	Custom	T033
1635	RESPONS	helping	helping poor	12	100001636	0	2	1	Custom	T033
1636	RESPONS	helping	helping worse	13	100001637	0	2	1	Custom	T033
1637	RESPONS	helping	helping worsen	14	100001638	0	2	1	Custom	T033
1638	RESPONS	helping	helping worsened	16	100001639	0	2	1	Custom	T033
1639	RESPONS	helping	helping worsening	17	100001640	0	2	1	Custom	T033
1640	RESPONS	helping	helping change	14	100001641	0	2	1	Custom	T033
1641	RESPONS	helping	helping changes	15	100001642	0	2	1	Custom	T033
1642	RESPONS	helping	helping changing	16	100001643	0	2	1	Custom	T033
1643	RESPONS	helping	helping lack	12	100001644	0	2	1	Custom	T033
1644	RESPONS	scheduling	scheduling decline	18	100001645	0	2	1	Custom	T033
1645	RESPONS	scheduling	scheduling declining	20	100001646	0	2	1	Custom	T033
1646	RESPONS	scheduling	scheduling impairment	21	100001647	0	2	1	Custom	T033
1647	RESPONS	scheduling	scheduling difficult	20	100001648	0	2	1	Custom	T033
1648	RESPONS	scheduling	scheduling difficulty	21	100001649	0	2	1	Custom	T033
1649	RESPONS	scheduling	scheduling trouble	18	100001650	0	2	1	Custom	T033
1650	RESPONS	scheduling	scheduling loss	15	100001651	0	2	1	Custom	T033
1651	RESPONS	scheduling	scheduling problem	18	100001652	0	2	1	Custom	T033
1652	RESPONS	scheduling	scheduling lesson	17	100001653	0	2	1	Custom	T033
1653	RESPONS	scheduling	scheduling eval	15	100001654	0	2	1	Custom	T033
1654	RESPONS	scheduling	scheduling evaluation	21	100001655	0	2	1	Custom	T033
1655	RESPONS	scheduling	scheduling lapse	16	100001656	0	2	1	Custom	T033
1656	RESPONS	scheduling	scheduling defect	17	100001657	0	2	1	Custom	T033
1657	RESPONS	scheduling	scheduling deficit	18	100001658	0	2	1	Custom	T033
1658	RESPONS	scheduling	scheduling losing	17	100001659	0	2	1	Custom	T033
1659	RESPONS	scheduling	scheduling loosing	18	100001660	0	2	1	Custom	T033
1660	RESPONS	scheduling	scheduling hard	15	100001661	0	2	1	Custom	T033
1661	RESPONS	scheduling	scheduling poor	15	100001662	0	2	1	Custom	T033
1662	RESPONS	scheduling	scheduling worse	16	100001663	0	2	1	Custom	T033
1663	RESPONS	scheduling	scheduling worsen	17	100001664	0	2	1	Custom	T033
1664	RESPONS	scheduling	scheduling worsened	19	100001665	0	2	1	Custom	T033
1665	RESPONS	scheduling	scheduling worsening	20	100001666	0	2	1	Custom	T033
1666	RESPONS	scheduling	scheduling change	17	100001667	0	2	1	Custom	T033
1667	RESPONS	scheduling	scheduling changes	18	100001668	0	2	1	Custom	T033
1668	RESPONS	scheduling	scheduling changing	19	100001669	0	2	1	Custom	T033
1669	RESPONS	scheduling	scheduling lack	15	100001670	0	2	1	Custom	T033
1670	RESPONS	errand	errand decline	14	100001671	0	2	1	Custom	T033
1671	RESPONS	errand	errand declining	16	100001672	0	2	1	Custom	T033
1672	RESPONS	errand	errand impairment	17	100001673	0	2	1	Custom	T033
1673	RESPONS	errand	errand difficult	16	100001674	0	2	1	Custom	T033
1674	RESPONS	errand	errand difficulty	17	100001675	0	2	1	Custom	T033
1675	RESPONS	errand	errand trouble	14	100001676	0	2	1	Custom	T033
1676	RESPONS	errand	errand loss	11	100001677	0	2	1	Custom	T033
1677	RESPONS	errand	errand problem	14	100001678	0	2	1	Custom	T033
1678	RESPONS	errand	errand lesson	13	100001679	0	2	1	Custom	T033
1679	RESPONS	errand	errand eval	11	100001680	0	2	1	Custom	T033
1680	RESPONS	errand	errand evaluation	17	100001681	0	2	1	Custom	T033
1681	RESPONS	errand	errand lapse	12	100001682	0	2	1	Custom	T033
1682	RESPONS	errand	errand defect	13	100001683	0	2	1	Custom	T033
1683	RESPONS	errand	errand deficit	14	100001684	0	2	1	Custom	T033
1684	RESPONS	errand	errand losing	13	100001685	0	2	1	Custom	T033
1685	RESPONS	errand	errand loosing	14	100001686	0	2	1	Custom	T033
1686	RESPONS	errand	errand hard	11	100001687	0	2	1	Custom	T033
1687	RESPONS	errand	errand poor	11	100001688	0	2	1	Custom	T033
1688	RESPONS	errand	errand worse	12	100001689	0	2	1	Custom	T033
1689	RESPONS	errand	errand worsen	13	100001690	0	2	1	Custom	T033
1690	RESPONS	errand	errand worsened	15	100001691	0	2	1	Custom	T033
1691	RESPONS	errand	errand worsening	16	100001692	0	2	1	Custom	T033
1692	RESPONS	errand	errand change	13	100001693	0	2	1	Custom	T033
1693	RESPONS	errand	errand changes	14	100001694	0	2	1	Custom	T033
1694	RESPONS	errand	errand changing	15	100001695	0	2	1	Custom	T033
1695	RESPONS	errand	errand lack	11	100001696	0	2	1	Custom	T033
1696	RESPONS	tries	tries to decline	16	100001697	0	2	1	Custom	T033
1697	RESPONS	tries	tries to declining	18	100001698	0	2	1	Custom	T033
1698	RESPONS	tries	tries to impairment	19	100001699	0	2	1	Custom	T033
1699	RESPONS	tries	tries to difficult	18	100001700	0	2	1	Custom	T033
1700	RESPONS	tries	tries to difficulty	19	100001701	0	2	1	Custom	T033
1701	RESPONS	tries	tries to trouble	16	100001702	0	2	1	Custom	T033
1702	RESPONS	tries	tries to loss	13	100001703	0	2	1	Custom	T033
1703	RESPONS	tries	tries to problem	16	100001704	0	2	1	Custom	T033
1704	RESPONS	tries	tries to lesson	15	100001705	0	2	1	Custom	T033
1705	RESPONS	tries	tries to eval	13	100001706	0	2	1	Custom	T033
1706	RESPONS	tries	tries to evaluation	19	100001707	0	2	1	Custom	T033
1707	RESPONS	tries	tries to lapse	14	100001708	0	2	1	Custom	T033
1708	RESPONS	tries	tries to defect	15	100001709	0	2	1	Custom	T033
1709	RESPONS	tries	tries to deficit	16	100001710	0	2	1	Custom	T033
1710	RESPONS	tries	tries to losing	15	100001711	0	2	1	Custom	T033
1711	RESPONS	tries	tries to loosing	16	100001712	0	2	1	Custom	T033
1712	RESPONS	tries	tries to hard	13	100001713	0	2	1	Custom	T033
1713	RESPONS	tries	tries to poor	13	100001714	0	2	1	Custom	T033
1714	RESPONS	tries	tries to worse	14	100001715	0	2	1	Custom	T033
1715	RESPONS	tries	tries to worsen	15	100001716	0	2	1	Custom	T033
1716	RESPONS	tries	tries to worsened	17	100001717	0	2	1	Custom	T033
1717	RESPONS	tries	tries to worsening	18	100001718	0	2	1	Custom	T033
1718	RESPONS	tries	tries to change	15	100001719	0	2	1	Custom	T033
1719	RESPONS	tries	tries to changes	16	100001720	0	2	1	Custom	T033
1720	RESPONS	tries	tries to changing	17	100001721	0	2	1	Custom	T033
1721	RESPONS	tries	tries to lack	13	100001722	0	2	1	Custom	T033
1722	RESPONS	safety	safety decline	14	100001723	0	2	1	Custom	T033
1723	RESPONS	safety	safety declining	16	100001724	0	2	1	Custom	T033
1724	RESPONS	safety	safety impairment	17	100001725	0	2	1	Custom	T033
1725	RESPONS	safety	safety difficult	16	100001726	0	2	1	Custom	T033
1726	RESPONS	safety	safety difficulty	17	100001727	0	2	1	Custom	T033
1727	RESPONS	safety	safety trouble	14	100001728	0	2	1	Custom	T033
1728	RESPONS	safety	safety loss	11	100001729	0	2	1	Custom	T033
1729	RESPONS	safety	safety problem	14	100001730	0	2	1	Custom	T033
1730	RESPONS	safety	safety lesson	13	100001731	0	2	1	Custom	T033
1731	RESPONS	safety	safety eval	11	100001732	0	2	1	Custom	T033
1732	RESPONS	safety	safety evaluation	17	100001733	0	2	1	Custom	T033
1733	RESPONS	safety	safety lapse	12	100001734	0	2	1	Custom	T033
1734	RESPONS	safety	safety defect	13	100001735	0	2	1	Custom	T033
1735	RESPONS	safety	safety deficit	14	100001736	0	2	1	Custom	T033
1736	RESPONS	safety	safety losing	13	100001737	0	2	1	Custom	T033
1737	RESPONS	safety	safety loosing	14	100001738	0	2	1	Custom	T033
1738	RESPONS	safety	safety hard	11	100001739	0	2	1	Custom	T033
1739	RESPONS	safety	safety poor	11	100001740	0	2	1	Custom	T033
1740	RESPONS	safety	safety worse	12	100001741	0	2	1	Custom	T033
1741	RESPONS	safety	safety worsen	13	100001742	0	2	1	Custom	T033
1742	RESPONS	safety	safety worsened	15	100001743	0	2	1	Custom	T033
1743	RESPONS	safety	safety worsening	16	100001744	0	2	1	Custom	T033
1744	RESPONS	safety	safety change	13	100001745	0	2	1	Custom	T033
1745	RESPONS	safety	safety changes	14	100001746	0	2	1	Custom	T033
1746	RESPONS	safety	safety changing	15	100001747	0	2	1	Custom	T033
1747	RESPONS	safety	safety lack	11	100001748	0	2	1	Custom	T033
1748	RESPONS	decision	decision help	13	100001749	0	2	1	Custom	T033
1749	RESPONS	decision	decision helping	16	100001750	0	2	1	Custom	T033
1750	RESPONS	decision	decision vague about	20	100001751	0	2	1	Custom	T033
1751	RESPONS	checkbook	checkbook help	14	100001752	0	2	1	Custom	T033
1752	RESPONS	checkbook	checkbook helping	17	100001753	0	2	1	Custom	T033
1753	RESPONS	checkbook	checkbook vague about	21	100001754	0	2	1	Custom	T033
1754	RESPONS	bill	bill help	9	100001755	0	2	1	Custom	T033
1755	RESPONS	bill	bill helping	12	100001756	0	2	1	Custom	T033
1756	RESPONS	bill	bill vague about	16	100001757	0	2	1	Custom	T033
1757	RESPONS	paying	paying help	11	100001758	0	2	1	Custom	T033
1758	RESPONS	paying	paying helping	14	100001759	0	2	1	Custom	T033
1759	RESPONS	paying	paying vague about	18	100001760	0	2	1	Custom	T033
1760	RESPONS	power	power attorney help	19	100001761	0	2	1	Custom	T033
1761	RESPONS	power	power attorney helping	22	100001762	0	2	1	Custom	T033
1762	RESPONS	power	power attorney vague about	26	100001763	0	2	1	Custom	T033
1763	RESPONS	live	live help	9	100001764	0	2	1	Custom	T033
1764	RESPONS	live	live helping	12	100001765	0	2	1	Custom	T033
1765	RESPONS	live	live vague about	16	100001766	0	2	1	Custom	T033
1766	RESPONS	living	living help	11	100001767	0	2	1	Custom	T033
1767	RESPONS	living	living helping	14	100001768	0	2	1	Custom	T033
1768	RESPONS	living	living vague about	18	100001769	0	2	1	Custom	T033
1769	RESPONS	finance	finance help	12	100001770	0	2	1	Custom	T033
1770	RESPONS	finance	finance helping	15	100001771	0	2	1	Custom	T033
1771	RESPONS	finance	finance vague about	19	100001772	0	2	1	Custom	T033
1772	RESPONS	financial	financial help	14	100001773	0	2	1	Custom	T033
1773	RESPONS	financial	financial helping	17	100001774	0	2	1	Custom	T033
1774	RESPONS	financial	financial vague about	21	100001775	0	2	1	Custom	T033
1775	RESPONS	manage	manage help	11	100001776	0	2	1	Custom	T033
1776	RESPONS	manage	manage helping	14	100001777	0	2	1	Custom	T033
1777	RESPONS	manage	manage vague about	18	100001778	0	2	1	Custom	T033
1778	RESPONS	managing	managing help	13	100001779	0	2	1	Custom	T033
1779	RESPONS	managing	managing helping	16	100001780	0	2	1	Custom	T033
1780	RESPONS	managing	managing vague about	20	100001781	0	2	1	Custom	T033
1781	RESPONS	managed	managed help	12	100001782	0	2	1	Custom	T033
1782	RESPONS	managed	managed helping	15	100001783	0	2	1	Custom	T033
1783	RESPONS	managed	managed vague about	19	100001784	0	2	1	Custom	T033
1784	RESPONS	organization	organization help	17	100001785	0	2	1	Custom	T033
1785	RESPONS	organization	organization helping	20	100001786	0	2	1	Custom	T033
1786	RESPONS	organization	organization vague about	24	100001787	0	2	1	Custom	T033
1787	RESPONS	help	help help	9	100001788	0	2	1	Custom	T033
1788	RESPONS	help	help helping	12	100001789	0	2	1	Custom	T033
1789	RESPONS	help	help vague about	16	100001790	0	2	1	Custom	T033
1790	RESPONS	helping	helping help	12	100001791	0	2	1	Custom	T033
1791	RESPONS	helping	helping helping	15	100001792	0	2	1	Custom	T033
1792	RESPONS	helping	helping vague about	19	100001793	0	2	1	Custom	T033
1793	RESPONS	scheduling	scheduling help	15	100001794	0	2	1	Custom	T033
1794	RESPONS	scheduling	scheduling helping	18	100001795	0	2	1	Custom	T033
1795	RESPONS	scheduling	scheduling vague about	22	100001796	0	2	1	Custom	T033
1796	RESPONS	errand	errand help	11	100001797	0	2	1	Custom	T033
1797	RESPONS	errand	errand helping	14	100001798	0	2	1	Custom	T033
1798	RESPONS	errand	errand vague about	18	100001799	0	2	1	Custom	T033
1799	RESPONS	tries	tries to help	13	100001800	0	2	1	Custom	T033
1800	RESPONS	tries	tries to helping	16	100001801	0	2	1	Custom	T033
1801	RESPONS	tries	tries to vague about	20	100001802	0	2	1	Custom	T033
1802	RESPONS	safety	safety help	11	100001803	0	2	1	Custom	T033
1803	RESPONS	safety	safety helping	14	100001804	0	2	1	Custom	T033
1804	RESPONS	safety	safety vague about	18	100001805	0	2	1	Custom	T033
1805	RESPONS	help	help decision	13	100001806	0	2	1	Custom	T033
1806	RESPONS	help	help checkbook	14	100001807	0	2	1	Custom	T033
1807	RESPONS	help	help bill	9	100001808	0	2	1	Custom	T033
1808	RESPONS	help	help paying	11	100001809	0	2	1	Custom	T033
1809	RESPONS	help	help power attorney	19	100001810	0	2	1	Custom	T033
1810	RESPONS	help	help live	9	100001811	0	2	1	Custom	T033
1811	RESPONS	help	help living	11	100001812	0	2	1	Custom	T033
1812	RESPONS	help	help finance	12	100001813	0	2	1	Custom	T033
1813	RESPONS	help	help financial	14	100001814	0	2	1	Custom	T033
1814	RESPONS	help	help manage	11	100001815	0	2	1	Custom	T033
1815	RESPONS	help	help managing	13	100001816	0	2	1	Custom	T033
1816	RESPONS	help	help managed	12	100001817	0	2	1	Custom	T033
1817	RESPONS	help	help organization	17	100001818	0	2	1	Custom	T033
1818	RESPONS	help	help help	9	100001819	0	2	1	Custom	T033
1819	RESPONS	help	help helping	12	100001820	0	2	1	Custom	T033
1820	RESPONS	help	help scheduling	15	100001821	0	2	1	Custom	T033
1821	RESPONS	help	help errand	11	100001822	0	2	1	Custom	T033
1822	RESPONS	help	help tries to	13	100001823	0	2	1	Custom	T033
1823	RESPONS	help	help safety	11	100001824	0	2	1	Custom	T033
1824	RESPONS	helping	helping decision	16	100001825	0	2	1	Custom	T033
1825	RESPONS	helping	helping checkbook	17	100001826	0	2	1	Custom	T033
1826	RESPONS	helping	helping bill	12	100001827	0	2	1	Custom	T033
1827	RESPONS	helping	helping paying	14	100001828	0	2	1	Custom	T033
1828	RESPONS	helping	helping power attorney	22	100001829	0	2	1	Custom	T033
1829	RESPONS	helping	helping live	12	100001830	0	2	1	Custom	T033
1830	RESPONS	helping	helping living	14	100001831	0	2	1	Custom	T033
1831	RESPONS	helping	helping finance	15	100001832	0	2	1	Custom	T033
1832	RESPONS	helping	helping financial	17	100001833	0	2	1	Custom	T033
1833	RESPONS	helping	helping manage	14	100001834	0	2	1	Custom	T033
1834	RESPONS	helping	helping managing	16	100001835	0	2	1	Custom	T033
1835	RESPONS	helping	helping managed	15	100001836	0	2	1	Custom	T033
1836	RESPONS	helping	helping organization	20	100001837	0	2	1	Custom	T033
1837	RESPONS	helping	helping help	12	100001838	0	2	1	Custom	T033
1838	RESPONS	helping	helping helping	15	100001839	0	2	1	Custom	T033
1839	RESPONS	helping	helping scheduling	18	100001840	0	2	1	Custom	T033
1840	RESPONS	helping	helping errand	14	100001841	0	2	1	Custom	T033
1841	RESPONS	helping	helping tries to	16	100001842	0	2	1	Custom	T033
1842	RESPONS	helping	helping safety	14	100001843	0	2	1	Custom	T033
1843	RESPONS	vague	vague about decision	20	100001844	0	2	1	Custom	T033
1844	RESPONS	vague	vague about checkbook	21	100001845	0	2	1	Custom	T033
1845	RESPONS	vague	vague about bill	16	100001846	0	2	1	Custom	T033
1846	RESPONS	vague	vague about paying	18	100001847	0	2	1	Custom	T033
1847	RESPONS	vague	vague about power attorney	26	100001848	0	2	1	Custom	T033
1848	RESPONS	vague	vague about live	16	100001849	0	2	1	Custom	T033
1849	RESPONS	vague	vague about living	18	100001850	0	2	1	Custom	T033
1850	RESPONS	vague	vague about finance	19	100001851	0	2	1	Custom	T033
1851	RESPONS	vague	vague about financial	21	100001852	0	2	1	Custom	T033
1852	RESPONS	vague	vague about manage	18	100001853	0	2	1	Custom	T033
1853	RESPONS	vague	vague about managing	20	100001854	0	2	1	Custom	T033
1854	RESPONS	vague	vague about managed	19	100001855	0	2	1	Custom	T033
1855	RESPONS	vague	vague about organization	24	100001856	0	2	1	Custom	T033
1856	RESPONS	vague	vague about help	16	100001857	0	2	1	Custom	T033
1857	RESPONS	vague	vague about helping	19	100001858	0	2	1	Custom	T033
1858	RESPONS	vague	vague about scheduling	22	100001859	0	2	1	Custom	T033
1859	RESPONS	vague	vague about errand	18	100001860	0	2	1	Custom	T033
1860	RESPONS	vague	vague about tries to	20	100001861	0	2	1	Custom	T033
1861	RESPONS	vague	vague about safety	18	100001862	0	2	1	Custom	T033
1862	RESPONS	no	no decision	11	100001863	0	2	1	Custom	T033
1863	RESPONS	no	no checkbook	12	100001864	0	2	1	Custom	T033
1864	RESPONS	no	no bill	7	100001865	0	2	1	Custom	T033
1865	RESPONS	no	no paying	9	100001866	0	2	1	Custom	T033
1866	RESPONS	no	no power attorney	17	100001867	0	2	1	Custom	T033
1867	RESPONS	no	no live	7	100001868	0	2	1	Custom	T033
1868	RESPONS	no	no living	9	100001869	0	2	1	Custom	T033
1869	RESPONS	no	no finance	10	100001870	0	2	1	Custom	T033
1870	RESPONS	no	no financial	12	100001871	0	2	1	Custom	T033
1871	RESPONS	no	no manage	9	100001872	0	2	1	Custom	T033
1872	RESPONS	no	no managing	11	100001873	0	2	1	Custom	T033
1873	RESPONS	no	no managed	10	100001874	0	2	1	Custom	T033
1874	RESPONS	no	no organization	15	100001875	0	2	1	Custom	T033
1875	RESPONS	no	no help	7	100001876	0	2	1	Custom	T033
1876	RESPONS	no	no helping	10	100001877	0	2	1	Custom	T033
1877	RESPONS	no	no scheduling	13	100001878	0	2	1	Custom	T033
1878	RESPONS	no	no errand	9	100001879	0	2	1	Custom	T033
1879	RESPONS	no	no tries to	11	100001880	0	2	1	Custom	T033
1880	RESPONS	no	no safety	9	100001881	0	2	1	Custom	T033
1881	RESPONS	not	not decision	12	100001882	0	2	1	Custom	T033
1882	RESPONS	not	not checkbook	13	100001883	0	2	1	Custom	T033
1883	RESPONS	not	not bill	8	100001884	0	2	1	Custom	T033
1884	RESPONS	not	not paying	10	100001885	0	2	1	Custom	T033
1885	RESPONS	not	not power attorney	18	100001886	0	2	1	Custom	T033
1886	RESPONS	not	not live	8	100001887	0	2	1	Custom	T033
1887	RESPONS	not	not living	10	100001888	0	2	1	Custom	T033
1888	RESPONS	not	not finance	11	100001889	0	2	1	Custom	T033
1889	RESPONS	not	not financial	13	100001890	0	2	1	Custom	T033
1890	RESPONS	not	not manage	10	100001891	0	2	1	Custom	T033
1891	RESPONS	not	not managing	12	100001892	0	2	1	Custom	T033
1892	RESPONS	not	not managed	11	100001893	0	2	1	Custom	T033
1893	RESPONS	not	not organization	16	100001894	0	2	1	Custom	T033
1894	RESPONS	not	not help	8	100001895	0	2	1	Custom	T033
1895	RESPONS	not	not helping	11	100001896	0	2	1	Custom	T033
1896	RESPONS	not	not scheduling	14	100001897	0	2	1	Custom	T033
1897	RESPONS	not	not errand	10	100001898	0	2	1	Custom	T033
1898	RESPONS	not	not tries to	12	100001899	0	2	1	Custom	T033
1899	RESPONS	not	not safety	10	100001900	0	2	1	Custom	T033
1900	RESPONS	nt	nt decision	11	100001901	0	2	1	Custom	T033
1901	RESPONS	nt	nt checkbook	12	100001902	0	2	1	Custom	T033
1902	RESPONS	nt	nt bill	7	100001903	0	2	1	Custom	T033
1903	RESPONS	nt	nt paying	9	100001904	0	2	1	Custom	T033
1904	RESPONS	nt	nt power attorney	17	100001905	0	2	1	Custom	T033
1905	RESPONS	nt	nt live	7	100001906	0	2	1	Custom	T033
1906	RESPONS	nt	nt living	9	100001907	0	2	1	Custom	T033
1907	RESPONS	nt	nt finance	10	100001908	0	2	1	Custom	T033
1908	RESPONS	nt	nt financial	12	100001909	0	2	1	Custom	T033
1909	RESPONS	nt	nt manage	9	100001910	0	2	1	Custom	T033
1910	RESPONS	nt	nt managing	11	100001911	0	2	1	Custom	T033
1911	RESPONS	nt	nt managed	10	100001912	0	2	1	Custom	T033
1912	RESPONS	nt	nt organization	15	100001913	0	2	1	Custom	T033
1913	RESPONS	nt	nt help	7	100001914	0	2	1	Custom	T033
1914	RESPONS	nt	nt helping	10	100001915	0	2	1	Custom	T033
1915	RESPONS	nt	nt scheduling	13	100001916	0	2	1	Custom	T033
1916	RESPONS	nt	nt errand	9	100001917	0	2	1	Custom	T033
1917	RESPONS	nt	nt tries to	11	100001918	0	2	1	Custom	T033
1918	RESPONS	nt	nt safety	9	100001919	0	2	1	Custom	T033
1919	RESPONS	n't	n't decision	12	100001920	0	2	1	Custom	T033
1920	RESPONS	n't	n't checkbook	13	100001921	0	2	1	Custom	T033
1921	RESPONS	n't	n't bill	8	100001922	0	2	1	Custom	T033
1922	RESPONS	n't	n't paying	10	100001923	0	2	1	Custom	T033
1923	RESPONS	n't	n't power attorney	18	100001924	0	2	1	Custom	T033
1924	RESPONS	n't	n't live	8	100001925	0	2	1	Custom	T033
1925	RESPONS	n't	n't living	10	100001926	0	2	1	Custom	T033
1926	RESPONS	n't	n't finance	11	100001927	0	2	1	Custom	T033
1927	RESPONS	n't	n't financial	13	100001928	0	2	1	Custom	T033
1928	RESPONS	n't	n't manage	10	100001929	0	2	1	Custom	T033
1929	RESPONS	n't	n't managing	12	100001930	0	2	1	Custom	T033
1930	RESPONS	n't	n't managed	11	100001931	0	2	1	Custom	T033
1931	RESPONS	n't	n't organization	16	100001932	0	2	1	Custom	T033
1932	RESPONS	n't	n't help	8	100001933	0	2	1	Custom	T033
1933	RESPONS	n't	n't helping	11	100001934	0	2	1	Custom	T033
1934	RESPONS	n't	n't scheduling	14	100001935	0	2	1	Custom	T033
1935	RESPONS	n't	n't errand	10	100001936	0	2	1	Custom	T033
1936	RESPONS	n't	n't tries to	12	100001937	0	2	1	Custom	T033
1937	RESPONS	n't	n't safety	10	100001938	0	2	1	Custom	T033
1938	RESPONS	doesnt	doesnt decision	15	100001939	0	2	1	Custom	T033
1939	RESPONS	doesnt	doesnt checkbook	16	100001940	0	2	1	Custom	T033
1940	RESPONS	doesnt	doesnt bill	11	100001941	0	2	1	Custom	T033
1941	RESPONS	doesnt	doesnt paying	13	100001942	0	2	1	Custom	T033
1942	RESPONS	doesnt	doesnt power attorney	21	100001943	0	2	1	Custom	T033
1943	RESPONS	doesnt	doesnt live	11	100001944	0	2	1	Custom	T033
1944	RESPONS	doesnt	doesnt living	13	100001945	0	2	1	Custom	T033
1945	RESPONS	doesnt	doesnt finance	14	100001946	0	2	1	Custom	T033
1946	RESPONS	doesnt	doesnt financial	16	100001947	0	2	1	Custom	T033
1947	RESPONS	doesnt	doesnt manage	13	100001948	0	2	1	Custom	T033
1948	RESPONS	doesnt	doesnt managing	15	100001949	0	2	1	Custom	T033
1949	RESPONS	doesnt	doesnt managed	14	100001950	0	2	1	Custom	T033
1950	RESPONS	doesnt	doesnt organization	19	100001951	0	2	1	Custom	T033
1951	RESPONS	doesnt	doesnt help	11	100001952	0	2	1	Custom	T033
1952	RESPONS	doesnt	doesnt helping	14	100001953	0	2	1	Custom	T033
1953	RESPONS	doesnt	doesnt scheduling	17	100001954	0	2	1	Custom	T033
1954	RESPONS	doesnt	doesnt errand	13	100001955	0	2	1	Custom	T033
1955	RESPONS	doesnt	doesnt tries to	15	100001956	0	2	1	Custom	T033
1956	RESPONS	doesnt	doesnt safety	13	100001957	0	2	1	Custom	T033
1957	RESPONS	doesn't	doesn't decision	16	100001958	0	2	1	Custom	T033
1958	RESPONS	doesn't	doesn't checkbook	17	100001959	0	2	1	Custom	T033
1959	RESPONS	doesn't	doesn't bill	12	100001960	0	2	1	Custom	T033
1960	RESPONS	doesn't	doesn't paying	14	100001961	0	2	1	Custom	T033
1961	RESPONS	doesn't	doesn't power attorney	22	100001962	0	2	1	Custom	T033
1962	RESPONS	doesn't	doesn't live	12	100001963	0	2	1	Custom	T033
1963	RESPONS	doesn't	doesn't living	14	100001964	0	2	1	Custom	T033
1964	RESPONS	doesn't	doesn't finance	15	100001965	0	2	1	Custom	T033
1965	RESPONS	doesn't	doesn't financial	17	100001966	0	2	1	Custom	T033
1966	RESPONS	doesn't	doesn't manage	14	100001967	0	2	1	Custom	T033
1967	RESPONS	doesn't	doesn't managing	16	100001968	0	2	1	Custom	T033
1968	RESPONS	doesn't	doesn't managed	15	100001969	0	2	1	Custom	T033
1969	RESPONS	doesn't	doesn't organization	20	100001970	0	2	1	Custom	T033
1970	RESPONS	doesn't	doesn't help	12	100001971	0	2	1	Custom	T033
1971	RESPONS	doesn't	doesn't helping	15	100001972	0	2	1	Custom	T033
1972	RESPONS	doesn't	doesn't scheduling	18	100001973	0	2	1	Custom	T033
1973	RESPONS	doesn't	doesn't errand	14	100001974	0	2	1	Custom	T033
1974	RESPONS	doesn't	doesn't tries to	16	100001975	0	2	1	Custom	T033
1975	RESPONS	doesn't	doesn't safety	14	100001976	0	2	1	Custom	T033
1976	RESPONS	manage	manage finance	14	100001977	0	2	1	Custom	T033
1977	RESPONS	managing	managing finance	16	100001978	0	2	1	Custom	T033
1978	RESPONS	bill	bill paid	9	100001979	0	2	1	Custom	T033
1979	RESPONS	co-sign	co-sign	7	100001980	0	2	1	Custom	T033
1980	RESPONS	co-signer	co-signer	9	100001981	0	2	1	Custom	T033
1981	RESPONS	power	power attorney	14	100001982	0	2	1	Custom	T033
1982	RESPONS	dboa	dboa	4	100001983	0	2	1	Custom	T033
1983	RESPONS	legal	legal protection	16	100001984	0	2	1	Custom	T033
1984	RESPONS	unable	unable take care	16	100001985	0	2	1	Custom	T033
1985	RESPONS	care	care needs	10	100001986	0	2	1	Custom	T033
1986	RESPONS	ability	ability feed	12	100001987	0	2	1	Custom	T033
1987	RESPONS	ability	ability care	12	100001988	0	2	1	Custom	T033
1988	RESPONS	live	live alone	10	100001989	0	2	1	Custom	T033
1989	RESPONS	managing	managing care	13	100001990	0	2	1	Custom	T033
1990	CONCERN	memory	memory concern	14	100001991	0	2	1	Custom	T033
1991	CONCERN	memory	memory concerns	15	100001992	0	2	1	Custom	T033
1992	CONCERN	memory	memory concerned	16	100001993	0	2	1	Custom	T033
1993	CONCERN	memory	memory worry	12	100001994	0	2	1	Custom	T033
1994	CONCERN	memory	memory worries	14	100001995	0	2	1	Custom	T033
1995	CONCERN	memory	memory worried	14	100001996	0	2	1	Custom	T033
1996	CONCERN	memory	memory worrying	15	100001997	0	2	1	Custom	T033
1997	CONCERN	memory	memory issue	12	100001998	0	2	1	Custom	T033
1998	CONCERN	memory	memory worse	12	100001999	0	2	1	Custom	T033
[truncated: 8,348 more rows]
